# Supplementary material for: Widespread 3′UTR capped RNAs derive from G-rich regions in proximity to AGO2 binding sites
Source: BMC Biol. 2024 Nov 7;22:254. doi: 10.1186/s12915-024-02032-7 (PMC11546257; doi:10.1186/s12915-024-02032-7)
Supplement: Supplementary file 2 — Additional file 2: Table S1: Reference list of all datasets used in this study in excel spreadsheet format. [file 12915_2024_2032_MOESM2_ESM.xlsx]

## Sheet: Sheet1
Dataset Name	Cell line/Tissue	Publication/Consortium	Source/Repository	Accession number/SRA/GEO	link	DOI
AGO2-eiCLIP	HeLa	current	Array Express	E-MTAB-12945	https://www.ebi.ac.uk/biostudies/arrayexpress/studies/E-MTAB-12945#	Current publication
Long-read CAGE	Cortical neurons	current	Array Express	E-MTAB-14500	https://www.ebi.ac.uk/biostudies/arrayexpress/studies/E-MTAB-14500#	Current publication
CAGE-seq	K562	Consortium	ENCODE	ENCSR000CJN	https://www.encodeproject.org/experiments/ENCSR000CJN/	https://doi.org/doi:10.17989%2FENCSR000CJN
CAGE-seq	HeLa	Consortium	ENCODE	ENCSR000CJJ	https://www.encodeproject.org/experiments/ENCSR000CJJ/	https://doi.org/doi:10.17989%2FENCSR000CJJ
CAGE-seq (Oligo-dT ratios)	THP-1	https://www.ncbi.nlm.nih.gov/pmc/articles/PMC4094379/	ENCODE/RIKEN	THP1_e3e53b9b	http://hgdownload.cse.ucsc.edu/goldenPath/hg19/encodeDCC/wgEncodeRikenCage/	https://10.1038/nprot.2012.005
RNA-seq	K562	Consortium	ENCODE	ENCSR545DKY	https://www.encodeproject.org/experiments/ENCSR545DKY/	https://doi.org/doi:10.17989%2FENCSR545DKY
RNA-seq	HeLa	https://pubmed.ncbi.nlm.nih.gov/31519907/	NCBI	GEO:GSE99169	https://www.ncbi.nlm.nih.gov/geo/query/acc.cgi?acc=GSE99169	https://doi.org/10.1038/s41467-019-12123-7
siRNA-KD CAGE	human non islet cell insulinoma cell line (TC-YIK)	https://pubmed.ncbi.nlm.nih.gov/26635867/	FANTOM5	DRA002420	https://fantom.gsc.riken.jp/5/suppl/Lizio_et_al_2014/data/CAGE_data/	https://doi.org/10.3389/fgene.2015.00331
G4-seq	HeLa	https://pubmed.ncbi.nlm.nih.gov/27571552/	NCBI	GEO: GSE77282	https://www.ncbi.nlm.nih.gov/geo/query/acc.cgi?acc=GSE77282	https://doi.org/10.1038/nmeth.3965
CBC-iCLIP	HeLa	https://pubmed.ncbi.nlm.nih.gov/28297668/	NCBI	GEO: GSE94427	https://www.ncbi.nlm.nih.gov/geo/query/acc.cgi?acc=GSE94427	https://doi.org/10.1016/j.celrep.2017.02.046
GRO-cap seq	K562	Consortium	ENCODE	ENCSR363AKK	https://www.encodeproject.org/experiments/ENCSR363AKK/	https://doi.org/doi:10.17989%2FENCSR363AKK
capCLIP	HeLa	https://pubmed.ncbi.nlm.nih.gov/34255842/	NCBI	GEO: GSE138473	https://www.ncbi.nlm.nih.gov/geo/query/acc.cgi?acc=GSE138473	https://doi.org/10.1093/nar/gkab604
eCLIP-AARS	K562	Consortium	ENCODE	ENCSR825SVO	https://www.encodeproject.org/experiments/ENCSR825SVO/	https://doi.org/doi:10.17989%2FENCSR825SVO
eCLIP-AGGF1	K562	Consortium	ENCODE	ENCSR725ARB	https://www.encodeproject.org/experiments/ENCSR725ARB/	https://doi.org/doi:10.17989%2FENCSR725ARB
eCLIP-AKAP8L	K562	Consortium	ENCODE	ENCSR206RXT	https://www.encodeproject.org/experiments/ENCSR206RXT/	https://doi.org/doi:10.17989%2FENCSR206RXT
eCLIP-AUH	K562	Consortium	ENCODE	ENCSR541QHS	https://www.encodeproject.org/experiments/ENCSR541QHS/	https://doi.org/doi:10.17989%2FENCSR541QHS
eCLIP-BUD13	K562	Consortium	ENCODE	ENCSR663WES	https://www.encodeproject.org/experiments/ENCSR663WES/	https://doi.org/doi:10.17989%2FENCSR663WES
eCLIP-CPSF6	K562	Consortium	ENCODE	ENCSR532VUB	https://www.encodeproject.org/experiments/ENCSR532VUB/	https://doi.org/doi:10.17989%2FENCSR532VUB
eCLIP-CSTF2T	K562	Consortium	ENCODE	ENCSR840DRD	https://www.encodeproject.org/experiments/ENCSR840DRD/	https://doi.org/doi:10.17989%2FENCSR840DRD
eCLIP-DDX24	K562	Consortium	ENCODE	ENCSR999WKT	https://www.encodeproject.org/experiments/ENCSR999WKT/	https://doi.org/doi:10.17989%2FENCSR999WKT
eCLIP-DDX3X	K562	Consortium	ENCODE	ENCSR930BZL	https://www.encodeproject.org/experiments/ENCSR930BZL/	https://doi.org/doi:10.17989%2FENCSR930BZL
eCLIP-DDX42	K562	Consortium	ENCODE	ENCSR576SHT	https://www.encodeproject.org/experiments/ENCSR576SHT/	https://doi.org/doi:10.17989%2FENCSR576SHT
eCLIP-DDX55	K562	Consortium	ENCODE	ENCSR923NKN	https://www.encodeproject.org/experiments/ENCSR923NKN/	https://doi.org/doi:10.17989%2FENCSR923NKN
eCLIP-DDX6	K562	Consortium	ENCODE	ENCSR893EFU	https://www.encodeproject.org/experiments/ENCSR893EFU/	https://doi.org/doi:10.17989%2FENCSR893EFU
eCLIP-DGCR8	K562	Consortium	ENCODE	ENCSR947JVR	https://www.encodeproject.org/experiments/ENCSR947JVR/	https://doi.org/doi:10.17989%2FENCSR947JVR
eCLIP-DHX30	K562	Consortium	ENCODE	ENCSR529GSJ	https://www.encodeproject.org/experiments/ENCSR529GSJ/	https://doi.org/doi:10.17989%2FENCSR529GSJ
eCLIP-DROSHA	K562	Consortium	ENCODE	ENCSR653HQC	https://www.encodeproject.org/experiments/ENCSR653HQC/	https://doi.org/doi:10.17989%2FENCSR653HQC
eCLIP-EFTUD2	K562	Consortium	ENCODE	ENCSR844RVX	https://www.encodeproject.org/experiments/ENCSR844RVX/	https://doi.org/doi:10.17989%2FENCSR844RVX
eCLIP-EIF4G2	K562	Consortium	ENCODE	ENCSR307YIW	https://www.encodeproject.org/experiments/ENCSR307YIW/	https://doi.org/doi:10.17989%2FENCSR307YIW
eCLIP-EWSR1	K562	Consortium	ENCODE	ENCSR887LPK	https://www.encodeproject.org/experiments/ENCSR887LPK/	https://doi.org/doi:10.17989%2FENCSR887LPK
eCLIP-FAM120A	K562	Consortium	ENCODE	ENCSR006OEQ	https://www.encodeproject.org/experiments/ENCSR006OEQ/	https://doi.org/doi:10.17989%2FENCSR006OEQ
eCLIP-FASTKD2	K562	Consortium	ENCODE	ENCSR887FHF	https://www.encodeproject.org/experiments/ENCSR887FHF/	https://doi.org/doi:10.17989%2FENCSR887FHF
eCLIP-FMR1	K562	Consortium	ENCODE	ENCSR331VNX	https://www.encodeproject.org/experiments/ENCSR331VNX/	https://doi.org/doi:10.17989%2FENCSR331VNX
eCLIP-FTO	K562	Consortium	ENCODE	ENCSR989SMC	https://www.encodeproject.org/experiments/ENCSR989SMC/	https://doi.org/doi:10.17989%2FENCSR989SMC
eCLIP-FXR1	K562	Consortium	ENCODE	ENCSR774RFN	https://www.encodeproject.org/experiments/ENCSR774RFN/	https://doi.org/doi:10.17989%2FENCSR774RFN
eCLIP-FXR2	K562	Consortium	ENCODE	ENCSR224QWC	https://www.encodeproject.org/experiments/ENCSR224QWC/	https://doi.org/doi:10.17989%2FENCSR224QWC
eCLIP-GEMIN5	K562	Consortium	ENCODE	ENCSR238CLX	https://www.encodeproject.org/experiments/ENCSR238CLX/	https://doi.org/doi:10.17989%2FENCSR238CLX
eCLIP-GNL3	K562	Consortium	ENCODE	ENCSR301UQM	https://www.encodeproject.org/experiments/ENCSR301UQM/	https://doi.org/doi:10.17989%2FENCSR301UQM
eCLIP-GPKOW	K562	Consortium	ENCODE	ENCSR647CLF	https://www.encodeproject.org/experiments/ENCSR647CLF/	https://doi.org/doi:10.17989%2FENCSR647CLF
eCLIP-GTF2F1	K562	Consortium	ENCODE	ENCSR736AAG	https://www.encodeproject.org/experiments/ENCSR736AAG/	https://doi.org/doi:10.17989%2FENCSR736AAG
eCLIP-HLTF	K562	Consortium	ENCODE	ENCSR589YHM	https://www.encodeproject.org/experiments/ENCSR589YHM/	https://doi.org/doi:10.17989%2FENCSR589YHM
eCLIP-HNRNPA1	K562	Consortium	ENCODE	ENCSR154HRN	https://www.encodeproject.org/experiments/ENCSR154HRN/	https://doi.org/doi:10.17989%2FENCSR154HRN
eCLIP-HNRNPK	K562	Consortium	ENCODE	ENCSR268ETU	https://www.encodeproject.org/experiments/ENCSR268ETU/	https://doi.org/doi:10.17989%2FENCSR268ETU
eCLIP-HNRNPM	K562	Consortium	ENCODE	ENCSR412NOW	https://www.encodeproject.org/experiments/ENCSR412NOW/	https://doi.org/doi:10.17989%2FENCSR412NOW
eCLIP-HNRNPUL1	K562	Consortium	ENCODE	ENCSR571VHI	https://www.encodeproject.org/experiments/ENCSR571VHI/	https://doi.org/doi:10.17989%2FENCSR571VHI
eCLIP-HNRNPU_1	K562	Consortium	ENCODE	ENCSR520BZQ	https://www.encodeproject.org/experiments/ENCSR520BZQ/	https://doi.org/doi:10.17989%2FENCSR520BZQ
eCLIP-IGF2BP1	K562	Consortium	ENCODE	ENCSR975KIR	https://www.encodeproject.org/experiments/ENCSR975KIR/	https://doi.org/doi:10.17989%2FENCSR975KIR
eCLIP-IGF2BP2	K562	Consortium	ENCODE	ENCSR062NNB	https://www.encodeproject.org/experiments/ENCSR062NNB/	https://doi.org/doi:10.17989%2FENCSR062NNB
eCLIP-ILF3	K562	Consortium	ENCODE	ENCSR438KWZ	https://www.encodeproject.org/experiments/ENCSR438KWZ/	https://doi.org/doi:10.17989%2FENCSR438KWZ
eCLIP-KHDRBS1	K562	Consortium	ENCODE	ENCSR628IDK	https://www.encodeproject.org/experiments/ENCSR628IDK/	https://doi.org/doi:10.17989%2FENCSR628IDK
eCLIP-KHSRP	K562	Consortium	ENCODE	ENCSR438GZQ	https://www.encodeproject.org/experiments/ENCSR438GZQ/	https://doi.org/doi:10.17989%2FENCSR438GZQ
eCLIP-LARP4	K562	Consortium	ENCODE	ENCSR888YTT	https://www.encodeproject.org/experiments/ENCSR888YTT/	https://doi.org/doi:10.17989%2FENCSR888YTT
eCLIP-LARP7	K562	Consortium	ENCODE	ENCSR456KXI	https://www.encodeproject.org/experiments/ENCSR456KXI/	https://doi.org/doi:10.17989%2FENCSR456KXI
eCLIP-LIN28B	K562	Consortium	ENCODE	ENCSR970NKP	https://www.encodeproject.org/experiments/ENCSR970NKP/	https://doi.org/doi:10.17989%2FENCSR970NKP
eCLIP-LSM11	K562	Consortium	ENCODE	ENCSR022BVV	https://www.encodeproject.org/experiments/ENCSR022BVV/	https://doi.org/doi:10.17989%2FENCSR022BVV
eCLIP-METAP2	K562	Consortium	ENCODE	ENCSR303OQD	https://www.encodeproject.org/experiments/ENCSR303OQD/	https://doi.org/doi:10.17989%2FENCSR303OQD
eCLIP-MTPAP	K562	Consortium	ENCODE	ENCSR200DKE	https://www.encodeproject.org/experiments/ENCSR200DKE/	https://doi.org/doi:10.17989%2FENCSR200DKE
eCLIP-NCBP2	K562	Consortium	ENCODE	ENCSR484LTQ	https://www.encodeproject.org/experiments/ENCSR484LTQ/	https://doi.org/doi:10.17989%2FENCSR484LTQ
eCLIP-NONO	K562	Consortium	ENCODE	ENCSR861PAR	https://www.encodeproject.org/experiments/ENCSR861PAR/	https://doi.org/doi:10.17989%2FENCSR861PAR
eCLIP-NPM1	K562	Consortium	ENCODE	ENCSR867DSZ	https://www.encodeproject.org/experiments/ENCSR867DSZ/	https://doi.org/doi:10.17989%2FENCSR867DSZ
eCLIP-NSUN2	K562	Consortium	ENCODE	ENCSR081JYH	https://www.encodeproject.org/experiments/ENCSR081JYH/	https://doi.org/doi:10.17989%2FENCSR081JYH
eCLIP-PPIL4	K562	Consortium	ENCODE	ENCSR197INS	https://www.encodeproject.org/experiments/ENCSR197INS/	https://doi.org/doi:10.17989%2FENCSR197INS
eCLIP-PRPF8	K562	Consortium	ENCODE	ENCSR534YOI	https://www.encodeproject.org/experiments/ENCSR534YOI/	https://doi.org/doi:10.17989%2FENCSR534YOI
eCLIP-PTBP1	K562	Consortium	ENCODE	ENCSR981WKN	https://www.encodeproject.org/experiments/ENCSR981WKN/	https://doi.org/doi:10.17989%2FENCSR981WKN
eCLIP-PUM2	K562	Consortium	ENCODE	ENCSR661ICQ	https://www.encodeproject.org/experiments/ENCSR661ICQ/	https://doi.org/doi:10.17989%2FENCSR661ICQ
eCLIP-PUS1	K562	Consortium	ENCODE	ENCSR291XPT	https://www.encodeproject.org/experiments/ENCSR291XPT/	https://doi.org/doi:10.17989%2FENCSR291XPT
eCLIP-QKI	K562	Consortium	ENCODE	ENCSR366YOG	https://www.encodeproject.org/experiments/ENCSR366YOG/	https://doi.org/doi:10.17989%2FENCSR366YOG
eCLIP-RBFOX2	K562	Consortium	ENCODE	ENCSR756CKJ	https://www.encodeproject.org/experiments/ENCSR756CKJ/	https://doi.org/doi:10.17989%2FENCSR756CKJ
eCLIP-RBM15	K562	Consortium	ENCODE	ENCSR196INN	https://www.encodeproject.org/experiments/ENCSR196INN/	https://doi.org/doi:10.17989%2FENCSR196INN
eCLIP-RBM22	K562	Consortium	ENCODE	ENCSR295OKT	https://www.encodeproject.org/experiments/ENCSR295OKT/	https://doi.org/doi:10.17989%2FENCSR295OKT
eCLIP-RBM27	K562	Consortium	ENCODE	ENCSR489RJI	https://www.encodeproject.org/experiments/ENCSR489RJI/	https://doi.org/doi:10.17989%2FENCSR489RJI
eCLIP-RPS11	K562	Consortium	ENCODE	ENCSR269AJF	https://www.encodeproject.org/experiments/ENCSR269AJF/	https://doi.org/doi:10.17989%2FENCSR269AJF
eCLIP-RPS5	K562	Consortium	ENCODE	ENCSR316SZJ	https://www.encodeproject.org/experiments/ENCSR316SZJ/	https://doi.org/doi:10.17989%2FENCSR316SZJ
eCLIP-SAFB2	K562	Consortium	ENCODE	ENCSR943MHU	https://www.encodeproject.org/experiments/ENCSR943MHU/	https://doi.org/doi:10.17989%2FENCSR943MHU
eCLIP-SBDS	K562	Consortium	ENCODE	ENCSR059CWF	https://www.encodeproject.org/experiments/ENCSR059CWF/	https://doi.org/doi:10.17989%2FENCSR059CWF
eCLIP-SERBP1	K562	Consortium	ENCODE	ENCSR121GQH	https://www.encodeproject.org/experiments/ENCSR121GQH/	https://doi.org/doi:10.17989%2FENCSR121GQH
eCLIP-SF3B1	K562	Consortium	ENCODE	ENCSR133QEA	https://www.encodeproject.org/experiments/ENCSR133QEA/	https://doi.org/doi:10.17989%2FENCSR133QEA
eCLIP-SF3B4	K562	Consortium	ENCODE	ENCSR267OLV	https://www.encodeproject.org/experiments/ENCSR267OLV/	https://doi.org/doi:10.17989%2FENCSR267OLV
eCLIP-SLBP	K562	Consortium	ENCODE	ENCSR483NOP	https://www.encodeproject.org/experiments/ENCSR483NOP/	https://doi.org/doi:10.17989%2FENCSR483NOP
eCLIP-SLTM	K562	Consortium	ENCODE	ENCSR000SSH	https://www.encodeproject.org/experiments/ENCSR000SSH/	https://doi.org/doi:10.17989%2FENCSR000SSH
eCLIP-SMNDC1	K562	Consortium	ENCODE	ENCSR658IQB	https://www.encodeproject.org/experiments/ENCSR658IQB/	https://doi.org/doi:10.17989%2FENCSR658IQB
eCLIP-SND1	K562	Consortium	ENCODE	ENCSR128VXC	https://www.encodeproject.org/experiments/ENCSR128VXC/	https://doi.org/doi:10.17989%2FENCSR128VXC
eCLIP-SRSF1	K562	Consortium	ENCODE	ENCSR432XUP	https://www.encodeproject.org/experiments/ENCSR432XUP/	https://doi.org/doi:10.17989%2FENCSR432XUP
eCLIP-SRSF7	K562	Consortium	ENCODE	ENCSR468FSW	https://www.encodeproject.org/experiments/ENCSR468FSW/	https://doi.org/doi:10.17989%2FENCSR468FSW
eCLIP-TAF15	K562	Consortium	ENCODE	ENCSR568DZW	https://www.encodeproject.org/experiments/ENCSR568DZW/	https://doi.org/doi:10.17989%2FENCSR568DZW
eCLIP-TARDBP	K562	Consortium	ENCODE	ENCSR584TCR	https://www.encodeproject.org/experiments/ENCSR584TCR/	https://doi.org/doi:10.17989%2FENCSR584TCR
eCLIP-TBRG4	K562	Consortium	ENCODE	ENCSR506OTC	https://www.encodeproject.org/experiments/ENCSR506OTC/	https://doi.org/doi:10.17989%2FENCSR506OTC
eCLIP-TIA1	K562	Consortium	ENCODE	ENCSR057DWB	https://www.encodeproject.org/experiments/ENCSR057DWB/	https://doi.org/doi:10.17989%2FENCSR057DWB
eCLIP-TNRC6A	K562	Consortium	ENCODE	ENCSR218NAB	https://www.encodeproject.org/experiments/ENCSR218NAB/	https://doi.org/doi:10.17989%2FENCSR218NAB
eCLIP-TRA2A	K562	Consortium	ENCODE	ENCSR365NVO	https://www.encodeproject.org/experiments/ENCSR365NVO/	https://doi.org/doi:10.17989%2FENCSR365NVO
eCLIP-TROVE2	K562	Consortium	ENCODE	ENCSR539ZTS	https://www.encodeproject.org/experiments/ENCSR539ZTS/	https://doi.org/doi:10.17989%2FENCSR539ZTS
eCLIP-U2AF1	K562	Consortium	ENCODE	ENCSR862QCH	https://www.encodeproject.org/experiments/ENCSR862QCH/	https://doi.org/doi:10.17989%2FENCSR862QCH
eCLIP-U2AF2	K562	Consortium	ENCODE	ENCSR893RAV	https://www.encodeproject.org/experiments/ENCSR893RAV/	https://doi.org/doi:10.17989%2FENCSR893RAV
eCLIP-UCHL5	K562	Consortium	ENCODE	ENCSR349KMG	https://www.encodeproject.org/experiments/ENCSR349KMG/	https://doi.org/doi:10.17989%2FENCSR349KMG
eCLIP-UPF1	K562	Consortium	ENCODE	ENCSR456ASB	https://www.encodeproject.org/experiments/ENCSR456ASB/	https://doi.org/doi:10.17989%2FENCSR456ASB
eCLIP-XRCC6	K562	Consortium	ENCODE	ENCSR258QKO	https://www.encodeproject.org/experiments/ENCSR258QKO/	https://doi.org/doi:10.17989%2FENCSR258QKO
eCLIP-XRN2	K562	Consortium	ENCODE	ENCSR657TZB	https://www.encodeproject.org/experiments/ENCSR657TZB/	https://doi.org/doi:10.17989%2FENCSR657TZB
eCLIP-YBX3	K562	Consortium	ENCODE	ENCSR529FKI	https://www.encodeproject.org/experiments/ENCSR529FKI/	https://doi.org/doi:10.17989%2FENCSR529FKI
eCLIP-YWHAG	K562	Consortium	ENCODE	ENCSR867ZVK	https://www.encodeproject.org/experiments/ENCSR867ZVK/	https://doi.org/doi:10.17989%2FENCSR867ZVK
eCLIP-ZNF622	K562	Consortium	ENCODE	ENCSR657TZZ	https://www.encodeproject.org/experiments/ENCSR657TZZ/	https://doi.org/doi:10.17989%2FENCSR657TZZ
eCLIP-ZRANB2	K562	Consortium	ENCODE	ENCSR663NRA	https://www.encodeproject.org/experiments/ENCSR663NRA/	https://doi.org/doi:10.17989%2FENCSR663NRA
