# Supplementary material for: Widespread 3′UTR capped RNAs derive from G-rich regions in proximity to AGO2 binding sites
Source: BMC Biol. 2024 Nov 7;22:254. doi: 10.1186/s12915-024-02032-7 (PMC11546257; doi:10.1186/s12915-024-02032-7)
Supplement: Supplementary file 3 — Additional file 3: Table S2: Genomic locations of 32,065 unique 3′UTR CAGE clusters across all CAGE samples from HeLa and K562 cell lines. Each sample contains normalised 5′ read positions for each cluster in text format. [file 12915_2024_2032_MOESM3_ESM.tab]

chromosome	CAGE.3UTR.cluster.start	CAGE.3UTR.cluster.end	CAGE.3UTR.strand	CAGE.HeLa.norm.read.counts.rep1	CAGE.HeLa.norm.read.counts.rep2	CAGE.K562.norm.read.counts.rep1	CAGE.K562.norm.read.counts.rep2
chr1	827709	827728	+	29.1148567293276	52.3018041349616	14.3187385244159	10.6710864697714
chr1	827751	827762	+	5.01980288436682	4.54798296825753	3.57968463110397	6.40265188186281
chr1	944223	944229	-	1.00396057687336	1.13699574206438	1.19322821036799	4.26843458790854
chr1	944317	944394	+	29.1148567293276	30.6988850357383	2.38645642073598	1.06710864697714
chr1	944335	944357	-	3.01188173062009	3.41098722619315	2.38645642073598	4.26843458790854
chr1	944533	944596	-	73.2891221117556	97.7816338175368	297.113824381629	336.139223797798
chr1	944627	944661	-	18.0712903837206	6.82197445238629	42.9562155732476	28.8119334683827
chr1	998982	999032	-	43.1703048055547	96.6446380754725	27.4442488384638	28.8119334683827
chr1	1014449	1014521	+	55.217831728035	51.1648083928972	14.3187385244159	42.6843458790854
chr1	1054979	1055078	+	35.1386201905678	11.3699574206438	40.5697591525116	11.7381951167485
chr1	1055116	1055153	+	2.00792115374673	1.13699574206438	9.54582568294392	5.33554323488568
chr1	1055175	1055218	+	2.00792115374673	4.54798296825753	8.35259747257593	2.13421729395427
chr1	1055335	1055415	+	9.03564519186028	6.82197445238629	10.7390538933119	17.0737383516342
chr1	1056010	1056087	+	88.3485307648561	52.3018041349616	48.9223566250876	74.6976052883995
chr1	1081850	1081860	-	6.02376346124019	9.09596593651506	5.96614105183995	14.9395210576799
chr1	1216933	1217108	-	73.2891221117556	71.6307317500561	35.7968463110397	68.2949534065367
chr1	1217139	1217155	-	8.03168461498692	6.82197445238629	3.57968463110397	3.20132594093141
chr1	1233530	1233574	+	57.2257528817818	32.9728765198671	26.2510206280958	52.2883237018796
chr1	1233637	1233693	+	5.01980288436682	9.09596593651506	5.96614105183995	3.20132594093141
chr1	1254031	1254056	-	4.01584230749346	2.27399148412876	1.19322821036799	6.40265188186281
chr1	1254931	1255002	-	47.1861471130481	52.3018041349616	36.9900745214077	57.6238669367653
chr1	1311542	1311594	+	37.1465413443145	40.9318467143178	40.5697591525116	51.2212150549025
chr1	1311608	1311671	-	24.0950538449607	40.9318467143178	69.2072362013434	53.3554323488568
chr1	1311734	1311744	-	3.01188173062009	3.41098722619315	5.96614105183995	11.7381951167485
chr1	1311853	1311855	-	1.00396057687336	1.13699574206438	1.19322821036799	2.13421729395427
chr1	1318780	1318810	-	4.01584230749346	6.82197445238629	5.96614105183995	2.13421729395427
chr1	1335316	1335335	-	1.00396057687336	1.13699574206438	1.19322821036799	1.06710864697714
chr1	1335356	1335548	-	53.2099105742883	23.876910583352	9.54582568294392	24.5434988804741
chr1	1335749	1335815	-	25.0990144218341	14.780944646837	25.0577924177278	38.4159112911769
chr1	1335844	1335897	-	14.0554480762271	17.0549361309657	21.4781077866238	13.8724124107028
chr1	1335945	1335955	-	9.03564519186028	4.54798296825753	2.38645642073598	3.20132594093141
chr1	1336021	1336037	-	27.1069355755808	15.9179403889013	45.3426719939836	20.2750642925656
chr1	1336085	1336107	-	1.00396057687336	1.13699574206438	8.35259747257593	1.06710864697714
chr1	1373758	1373905	-	701.768443234482	401.359496948727	283.988314067581	846.217157052869
chr1	1386522	1386582	-	10.0396057687336	11.3699574206438	10.7390538933119	7.46976052883995
chr1	1386604	1386659	-	4.01584230749346	3.41098722619315	9.54582568294392	1.06710864697714
chr1	1386708	1386789	-	2.00792115374673	13.6439489047726	7.15936926220794	10.6710864697714
chr1	1386809	1386852	-	1.00396057687336	1.13699574206438	2.38645642073598	3.20132594093141
chr1	1386887	1386919	-	3.01188173062009	2.27399148412876	2.38645642073598	2.13421729395427
chr1	1386944	1387138	-	9.03564519186028	9.09596593651506	17.8984231555198	20.2750642925656
chr1	1387187	1387268	-	7.02772403811355	5.68497871032191	15.5119667347839	19.2079556455884
chr1	1392572	1392647	-	21.0831721143407	13.6439489047726	10.7390538933119	7.46976052883995
chr1	1392674	1392697	-	6.02376346124019	2.27399148412876	1.19322821036799	5.33554323488568
chr1	1392716	1392755	-	6.02376346124019	4.54798296825753	4.77291284147196	2.13421729395427
chr1	1399513	1399621	+	353.394123059424	368.38662042886	184.950372607038	308.394398976392
chr1	1400231	1400243	+	5.01980288436682	6.82197445238629	2.38645642073598	4.26843458790854
chr1	1401136	1401204	+	3.01188173062009	14.780944646837	36.9900745214077	30.9461507623369
chr1	1401232	1401264	+	1.00396057687336	1.13699574206438	2.38645642073598	9.60397782279422
chr1	1401328	1401335	+	1.00396057687336	3.41098722619315	4.77291284147196	1.06710864697714
chr1	1401476	1401538	+	14.0554480762271	31.8358807778027	25.0577924177278	32.0132594093141
chr1	1401806	1401817	+	4.01584230749346	3.41098722619315	1.19322821036799	4.26843458790854
chr1	1401839	1401871	+	2.00792115374673	1.13699574206438	1.19322821036799	4.26843458790854
chr1	1401929	1401987	-	12.0475269224804	28.4248935516096	10.7390538933119	23.476390233497
chr1	1402049	1402101	-	16.0633692299738	10.2329616785794	16.7051949451519	17.0737383516342
chr1	1409645	1409647	+	2.00792115374673	1.13699574206438	2.38645642073598	9.60397782279422
chr1	1418979	1418981	-	25.0990144218341	26.1509020674808	42.9562155732476	40.5501285851312
chr1	1496141	1496172	+	16.0633692299738	12.5069531627082	9.54582568294392	4.26843458790854
chr1	1534575	1534597	+	14.0554480762271	11.3699574206438	4.77291284147196	3.20132594093141
chr1	1534639	1534656	+	30.1188173062009	39.7948509722534	15.5119667347839	21.3421729395427
chr1	1541700	1541750	-	2150.48355566275	1646.36983450923	1285.10678256632	1977.35232284863
chr1	1541770	1541835	-	45.1782259593014	42.0688424563821	21.4781077866238	39.483019938154
chr1	1541846	1541872	-	36.1425807674411	44.3428339405109	26.2510206280958	28.8119334683827
chr1	1541899	1541978	-	77.3049644192491	76.1787147183136	95.4582568294392	126.985928990279
chr1	1542025	1542159	-	58.2297134586551	37.5208594881246	36.9900745214077	76.8318225823538
chr1	1562393	1562398	-	1.00396057687336	1.13699574206438	1.19322821036799	4.26843458790854
chr1	1661570	1661576	-	4.01584230749346	2.27399148412876	1.19322821036799	1.06710864697714
chr1	1662189	1662199	-	2.00792115374673	1.13699574206438	3.57968463110397	2.13421729395427
chr1	1752208	1752225	-	3.01188173062009	1.13699574206438	1.19322821036799	1.06710864697714
chr1	1752240	1752243	-	1.00396057687336	1.13699574206438	2.38645642073598	2.13421729395427
chr1	1752290	1752315	-	3.01188173062009	1.13699574206438	7.15936926220794	9.60397782279422
chr1	1752751	1752852	-	28.1108961524542	18.1919318730301	40.5697591525116	28.8119334683827
chr1	1752900	1752953	-	10.0396057687336	10.2329616785794	26.2510206280958	21.3421729395427
chr1	1785316	1785364	-	6.02376346124019	12.5069531627082	17.8984231555198	9.60397782279422
chr1	1785466	1785512	-	7.02772403811355	4.54798296825753	16.7051949451519	9.60397782279422
chr1	1785554	1785555	-	2.00792115374673	2.27399148412876	1.19322821036799	1.06710864697714
chr1	1785739	1785768	-	42.1663442286813	61.3977700714766	101.424397881279	93.9055609339879
chr1	1785825	1785871	-	152.602007684751	90.9596593651506	165.858721241151	87.5029090521251
chr1	1785907	1785940	-	2.00792115374673	2.27399148412876	7.15936926220794	6.40265188186281
chr1	1785972	1786063	-	64.2534769198953	62.534765813541	106.197310722751	77.8989312293309
chr1	1786129	1786196	-	21.0831721143407	15.9179403889013	54.8884976769275	68.2949534065367
chr1	1786233	1786248	-	32.1267384599477	21.6029190992233	40.5697591525116	51.2212150549025
chr1	1786279	1786303	-	1.00396057687336	3.41098722619315	9.54582568294392	6.40265188186281
chr1	1786356	1786388	-	3.01188173062009	3.41098722619315	9.54582568294392	12.8053037637256
chr1	1786470	1786528	-	6.02376346124019	2.27399148412876	8.35259747257593	8.53686917581709
chr1	1786601	1786728	-	24.0950538449607	11.3699574206438	26.2510206280958	13.8724124107028
chr1	1786782	1786798	-	5.01980288436682	17.0549361309657	11.9322821036799	2.13421729395427
chr1	1786821	1786882	-	52.205949997415	57.9867828452835	71.5936926220794	125.918820343302
chr1	1786911	1787053	-	28.1108961524542	12.5069531627082	51.3088130458235	46.952780466994
chr1	2184543	2184561	-	3.01188173062009	1.13699574206438	2.38645642073598	2.13421729395427
chr1	2189567	2189584	-	59.2336740355285	43.2058381984465	71.5936926220794	136.589906813073
chr1	2306812	2306841	+	3.01188173062009	1.13699574206438	3.57968463110397	2.13421729395427
chr1	2307181	2307210	+	12.0475269224804	2.27399148412876	9.54582568294392	4.26843458790854
chr1	2307232	2307254	+	3.01188173062009	1.13699574206438	5.96614105183995	7.46976052883995
chr1	2307558	2307560	+	9.03564519186028	2.27399148412876	2.38645642073598	3.20132594093141
chr1	2307600	2307679	+	15.0594086531005	10.2329616785794	23.8645642073598	35.2145853502455
chr1	2307904	2307907	+	5.01980288436682	6.82197445238629	7.15936926220794	6.40265188186281
chr1	2308409	2308428	+	5.01980288436682	2.27399148412876	3.57968463110397	1.06710864697714
chr1	2308516	2308521	+	2.00792115374673	1.13699574206438	2.38645642073598	9.60397782279422
chr1	2309600	2309602	+	1.00396057687336	3.41098722619315	9.54582568294392	1.06710864697714
chr1	2309858	2309927	+	37.1465413443145	39.7948509722534	125.288962088639	165.401840281456
chr1	2309952	2309967	+	17.0673298068472	9.09596593651506	7.15936926220794	9.60397782279422
chr1	2309986	2309997	+	8.03168461498692	3.41098722619315	1.19322821036799	6.40265188186281
chr1	2310021	2310056	+	2.00792115374673	4.54798296825753	2.38645642073598	1.06710864697714
chr1	2403072	2403091	+	3.01188173062009	1.13699574206438	2.38645642073598	2.13421729395427
chr1	2403537	2403624	+	52.205949997415	62.534765813541	22.6713359969918	41.6172372321083
chr1	2403646	2403664	+	11.043566345607	6.82197445238629	10.7390538933119	7.46976052883995
chr1	2403687	2403728	+	82.3247673036159	98.9186295596012	36.9900745214077	78.966039876308
chr1	2404139	2404154	-	21.0831721143407	13.6439489047726	9.54582568294392	17.0737383516342
chr1	2404206	2404208	+	5.01980288436682	1.13699574206438	3.57968463110397	1.06710864697714
chr1	2405012	2405035	-	4.01584230749346	3.41098722619315	3.57968463110397	1.06710864697714
chr1	2405035	2405091	+	12.0475269224804	2.27399148412876	8.35259747257593	8.53686917581709
chr1	2405217	2405229	+	4.01584230749346	2.27399148412876	4.77291284147196	1.06710864697714
chr1	2405386	2405395	+	3.01188173062009	5.68497871032191	1.19322821036799	2.13421729395427
chr1	3628673	3628692	+	12.0475269224804	5.68497871032191	2.38645642073598	1.06710864697714
chr1	3628728	3628778	+	9.03564519186028	6.82197445238629	5.96614105183995	1.06710864697714
chr1	3629972	3630083	+	12.0475269224804	7.95897019445067	1.19322821036799	3.20132594093141
chr1	3630864	3630924	-	18.0712903837206	35.2468680039958	11.9322821036799	17.0737383516342
chr1	3630944	3630947	-	3.01188173062009	2.27399148412876	1.19322821036799	1.06710864697714
chr1	3780251	3780273	-	6.02376346124019	4.54798296825753	4.77291284147196	9.60397782279422
chr1	3780297	3780422	-	238.942617295861	200.111250603331	336.490355323773	282.783791448941
chr1	3780464	3780483	-	7.02772403811355	5.68497871032191	17.8984231555198	16.006629704657
chr1	3780516	3780564	-	7.02772403811355	2.27399148412876	13.1255103140479	12.8053037637256
chr1	3780588	3780678	-	38.1505019211879	21.6029190992233	66.8207797806074	62.959410171651
chr1	3780725	3780731	-	8.03168461498692	1.13699574206438	1.19322821036799	1.06710864697714
chr1	3780848	3780860	-	2.00792115374673	5.68497871032191	1.19322821036799	5.33554323488568
chr1	3884408	3884410	+	1.00396057687336	1.13699574206438	5.96614105183995	2.13421729395427
chr1	3884518	3884521	+	20.0792115374673	11.3699574206438	28.6374770488317	23.476390233497
chr1	3885241	3885264	+	7.02772403811355	9.09596593651506	1.19322821036799	21.3421729395427
chr1	3889199	3889203	-	7.02772403811355	7.95897019445067	7.15936926220794	9.60397782279422
chr1	3889339	3889362	-	20.0792115374673	14.780944646837	10.7390538933119	16.006629704657
chr1	3889412	3889418	-	3.01188173062009	1.13699574206438	2.38645642073598	5.33554323488568
chr1	3889786	3889804	-	3.01188173062009	1.13699574206438	14.3187385244159	8.53686917581709
chr1	3889957	3889993	-	4.01584230749346	2.27399148412876	7.15936926220794	8.53686917581709
chr1	3900393	3900442	+	6.02376346124019	10.2329616785794	3.57968463110397	6.40265188186281
chr1	5863009	5863026	-	4.01584230749346	2.27399148412876	1.19322821036799	3.20132594093141
chr1	6100210	6100233	+	10.0396057687336	2.27399148412876	1.19322821036799	1.06710864697714
chr1	6185040	6185077	-	16.0633692299738	7.95897019445067	1.19322821036799	1.06710864697714
chr1	6185106	6185269	-	15.0594086531005	28.4248935516096	25.0577924177278	9.60397782279422
chr1	6185472	6185496	-	2.00792115374673	4.54798296825753	1.19322821036799	2.13421729395427
chr1	6186306	6186326	-	9.03564519186028	15.9179403889013	5.96614105183995	6.40265188186281
chr1	6220690	6220710	+	5.01980288436682	7.95897019445067	8.35259747257593	4.26843458790854
chr1	6221314	6221333	-	23.0910932680874	29.5618892936739	11.9322821036799	16.006629704657
chr1	6221382	6221401	-	5.01980288436682	3.41098722619315	1.19322821036799	3.20132594093141
chr1	6221433	6221515	-	43.1703048055547	21.6029190992233	10.7390538933119	7.46976052883995
chr1	6221559	6221578	-	5.01980288436682	3.41098722619315	2.38645642073598	1.06710864697714
chr1	6221651	6221670	-	39.1544624980612	40.9318467143178	15.5119667347839	9.60397782279422
chr1	6221789	6221800	-	4.01584230749346	3.41098722619315	3.57968463110397	6.40265188186281
chr1	6221982	6222041	-	15.0594086531005	12.5069531627082	10.7390538933119	9.60397782279422
chr1	6222089	6222123	-	25.0990144218341	17.0549361309657	14.3187385244159	9.60397782279422
chr1	6222146	6222159	-	70.2772403811355	48.8908169087684	54.8884976769275	48.0198891139711
chr1	6223605	6223627	-	6.02376346124019	17.0549361309657	3.57968463110397	3.20132594093141
chr1	6223669	6223681	-	16.0633692299738	17.0549361309657	5.96614105183995	4.26843458790854
chr1	6223882	6223889	-	3.01188173062009	2.27399148412876	1.19322821036799	1.06710864697714
chr1	6223893	6223913	-	3.01188173062009	1.13699574206438	5.96614105183995	3.20132594093141
chr1	6223940	6223980	-	18.0712903837206	10.2329616785794	8.35259747257593	10.6710864697714
chr1	6224193	6224222	-	5.01980288436682	4.54798296825753	7.15936926220794	1.06710864697714
chr1	6224285	6224301	-	3.01188173062009	3.41098722619315	3.57968463110397	6.40265188186281
chr1	6224324	6224327	-	9.03564519186028	5.68497871032191	5.96614105183995	2.13421729395427
chr1	6224472	6224479	-	3.01188173062009	2.27399148412876	3.57968463110397	4.26843458790854
chr1	6224662	6224690	-	7.02772403811355	6.82197445238629	7.15936926220794	8.53686917581709
chr1	6224723	6224771	-	11.043566345607	18.1919318730301	17.8984231555198	2.13421729395427
chr1	6224791	6224805	-	6.02376346124019	13.6439489047726	4.77291284147196	2.13421729395427
chr1	6224837	6224905	-	17.0673298068472	27.2878978095452	20.2848795762558	18.1408469986113
chr1	6224928	6224937	-	6.02376346124019	6.82197445238629	2.38645642073598	2.13421729395427
chr1	6264309	6264387	-	111.439624032943	50.0278126508328	90.6853439879672	131.254363578188
chr1	6264450	6264483	-	10.0396057687336	5.68497871032191	8.35259747257593	4.26843458790854
chr1	6393530	6393561	+	1.00396057687336	9.09596593651506	5.96614105183995	3.20132594093141
chr1	6460184	6460340	+	2.00792115374673	1.13699574206438	2.38645642073598	3.20132594093141
chr1	6521453	6521523	-	21.0831721143407	6.82197445238629	11.9322821036799	20.2750642925656
chr1	6521579	6521653	-	55.217831728035	56.8497871032191	72.7869208324474	89.6371263460794
chr1	6521670	6521675	-	1.00396057687336	2.27399148412876	2.38645642073598	2.13421729395427
chr1	6521697	6521752	-	22.087132691214	19.3289276150945	20.2848795762558	30.9461507623369
chr1	6521829	6521830	-	1.00396057687336	1.13699574206438	1.19322821036799	1.06710864697714
chr1	6521872	6521912	-	9.03564519186028	2.27399148412876	7.15936926220794	8.53686917581709
chr1	6521932	6521949	-	4.01584230749346	3.41098722619315	5.96614105183995	5.33554323488568
chr1	6522061	6522081	-	35.1386201905678	128.480518853275	78.7530618842873	57.6238669367653
chr1	6522207	6522221	-	2.00792115374673	2.27399148412876	9.54582568294392	4.26843458790854
chr1	6522270	6522272	-	2.00792115374673	4.54798296825753	2.38645642073598	2.13421729395427
chr1	6522607	6522617	-	6.02376346124019	4.54798296825753	23.8645642073598	20.2750642925656
chr1	6522915	6522927	-	2.00792115374673	3.41098722619315	13.1255103140479	13.8724124107028
chr1	6523196	6523225	-	2.00792115374673	2.27399148412876	1.19322821036799	7.46976052883995
chr1	6590827	6590842	-	196.776273067179	94.3706465913437	39.3765309421437	119.516168461439
chr1	6591020	6591064	-	2.00792115374673	1.13699574206438	1.19322821036799	2.13421729395427
chr1	6592277	6592286	-	4.01584230749346	1.13699574206438	7.15936926220794	3.20132594093141
chr1	6592394	6592395	-	3.01188173062009	3.41098722619315	2.38645642073598	2.13421729395427
chr1	6592446	6592459	-	9.03564519186028	1.13699574206438	11.9322821036799	5.33554323488568
chr1	6621913	6621922	+	1.00396057687336	1.13699574206438	4.77291284147196	1.06710864697714
chr1	6622582	6622613	+	2.00792115374673	4.54798296825753	5.96614105183995	10.6710864697714
chr1	6622701	6622741	+	8.03168461498692	4.54798296825753	14.3187385244159	8.53686917581709
chr1	6622778	6622942	+	73.2891221117556	105.740604011988	289.954455119421	152.59653651773
chr1	6623822	6623831	+	1.00396057687336	2.27399148412876	3.57968463110397	7.46976052883995
chr1	6633452	6633456	+	2.00792115374673	1.13699574206438	1.19322821036799	2.13421729395427
chr1	6633504	6633539	+	1.00396057687336	12.5069531627082	4.77291284147196	7.46976052883995
chr1	6634199	6634211	-	7.02772403811355	6.82197445238629	13.1255103140479	6.40265188186281
chr1	6635276	6635299	-	4.01584230749346	5.68497871032191	4.77291284147196	5.33554323488568
chr1	6635552	6635568	-	6.02376346124019	1.13699574206438	4.77291284147196	1.06710864697714
chr1	6635589	6635602	-	2.00792115374673	1.13699574206438	7.15936926220794	8.53686917581709
chr1	6635626	6635649	-	7.02772403811355	1.13699574206438	5.96614105183995	3.20132594093141
chr1	6871757	6871773	+	5.01980288436682	4.54798296825753	3.57968463110397	11.7381951167485
chr1	6871800	6871845	+	6.02376346124019	9.09596593651506	11.9322821036799	8.53686917581709
chr1	6871923	6871974	+	17.0673298068472	14.780944646837	9.54582568294392	6.40265188186281
chr1	7781260	7781273	+	2.00792115374673	5.68497871032191	2.38645642073598	3.20132594093141
chr1	7781311	7781336	+	1.00396057687336	1.13699574206438	2.38645642073598	5.33554323488568
chr1	7781383	7781409	+	13.0514874993537	7.95897019445067	8.35259747257593	4.26843458790854
chr1	7844813	7844815	+	1.00396057687336	1.13699574206438	4.77291284147196	20.2750642925656
chr1	7920331	7920333	-	6.02376346124019	4.54798296825753	2.38645642073598	4.26843458790854
chr1	7985056	7985092	+	4.01584230749346	2.27399148412876	5.96614105183995	5.33554323488568
chr1	7985131	7985230	+	19.0752509605939	10.2329616785794	16.7051949451519	11.7381951167485
chr1	7985251	7985268	+	2.00792115374673	3.41098722619315	2.38645642073598	2.13421729395427
chr1	8011945	8012924	-	173.685179799092	387.715548043954	19.0916513658878	23.476390233497
chr1	8012945	8013874	-	79.3128855729958	185.330305956494	9.54582568294392	17.0737383516342
chr1	8353096	8353102	-	1.00396057687336	1.13699574206438	1.19322821036799	8.53686917581709
chr1	8353388	8353481	-	3.01188173062009	2.27399148412876	5.96614105183995	6.40265188186281
chr1	8354652	8354681	-	2.00792115374673	2.27399148412876	1.19322821036799	11.7381951167485
chr1	8861018	8861187	-	915.612046108508	1136.99574206438	643.150005388346	548.493844546248
chr1	8861212	8861396	-	61.2415951892752	38.657855230189	59.6614105183995	103.509538756782
chr1	8878814	8878904	+	15.0594086531005	34.1098722619315	19.0916513658878	20.2750642925656
chr1	8879691	8879694	+	2.00792115374673	5.68497871032191	1.19322821036799	2.13421729395427
chr1	8879775	8879779	+	10.0396057687336	37.5208594881246	21.4781077866238	20.2750642925656
chr1	8879806	8879807	+	3.01188173062009	1.13699574206438	2.38645642073598	3.20132594093141
chr1	9582632	9582667	+	2.00792115374673	1.13699574206438	2.38645642073598	4.26843458790854
chr1	9582719	9582753	+	3.01188173062009	5.68497871032191	1.19322821036799	3.20132594093141
chr1	9614763	9614783	+	3.01188173062009	1.13699574206438	2.38645642073598	2.13421729395427
chr1	9729045	9729166	-	27.1069355755808	17.0549361309657	1.19322821036799	3.20132594093141
chr1	9729403	9729410	-	46.1821865361748	17.0549361309657	11.9322821036799	14.9395210576799
chr1	9729471	9729505	-	5.01980288436682	9.09596593651506	2.38645642073598	3.20132594093141
chr1	9729774	9729831	-	19.0752509605939	17.0549361309657	26.2510206280958	5.33554323488568
chr1	9730031	9730077	-	10.0396057687336	15.9179403889013	3.57968463110397	2.13421729395427
chr1	9730123	9730166	-	37.1465413443145	25.0139063254164	17.8984231555198	9.60397782279422
chr1	9850141	9850245	-	18.0712903837206	31.8358807778027	143.187385244159	49.0869977609482
chr1	9850276	9850407	-	18.0712903837206	32.9728765198671	124.095733878271	69.3620620535138
chr1	9850486	9850568	-	27.1069355755808	34.1098722619315	147.960298085631	184.609795927044
chr1	9929517	9929522	-	7.02772403811355	5.68497871032191	2.38645642073598	1.06710864697714
chr1	9930281	9930316	-	2.00792115374673	6.82197445238629	1.19322821036799	5.33554323488568
chr1	10180084	10180142	+	9.03564519186028	13.6439489047726	23.8645642073598	38.4159112911769
chr1	10180167	10180206	+	19.0752509605939	29.5618892936739	40.5697591525116	51.2212150549025
chr1	10180228	10180292	+	148.586165377258	108.014595496116	221.940447128446	353.212962149432
chr1	10180317	10180377	+	35.1386201905678	19.3289276150945	45.3426719939836	22.4092815865198
chr1	10180406	10180408	+	3.01188173062009	1.13699574206438	1.19322821036799	1.06710864697714
chr1	10180500	10180517	+	3.01188173062009	2.27399148412876	7.15936926220794	4.26843458790854
chr1	10180553	10180587	+	6.02376346124019	6.82197445238629	10.7390538933119	4.26843458790854
chr1	10180746	10180795	+	4.01584230749346	1.13699574206438	2.38645642073598	2.13421729395427
chr1	10180878	10180911	+	2.00792115374673	3.41098722619315	1.19322821036799	2.13421729395427
chr1	10181074	10181129	+	1.00396057687336	1.13699574206438	1.19322821036799	1.06710864697714
chr1	10306537	10306547	+	5.01980288436682	3.41098722619315	2.38645642073598	4.26843458790854
chr1	10307599	10307606	+	12.0475269224804	6.82197445238629	2.38645642073598	3.20132594093141
chr1	10376666	10376693	+	5.01980288436682	20.4659233571589	5.96614105183995	1.06710864697714
chr1	10376893	10376929	+	6.02376346124019	3.41098722619315	1.19322821036799	1.06710864697714
chr1	10378855	10378872	+	5.01980288436682	2.27399148412876	3.57968463110397	2.13421729395427
chr1	10379946	10379967	+	4.01584230749346	3.41098722619315	1.19322821036799	3.20132594093141
chr1	10381533	10381570	+	2.00792115374673	5.68497871032191	2.38645642073598	1.06710864697714
chr1	10419788	10419893	+	2.00792115374673	1.13699574206438	21.4781077866238	16.006629704657
chr1	10419980	10420066	+	29.1148567293276	21.6029190992233	50.1155848354556	41.6172372321083
chr1	10440382	10440414	+	10.0396057687336	5.68497871032191	9.54582568294392	3.20132594093141
chr1	10442526	10442534	+	9.03564519186028	13.6439489047726	1.19322821036799	10.6710864697714
chr1	10442641	10442658	+	9.03564519186028	3.41098722619315	1.19322821036799	5.33554323488568
chr1	10442695	10442729	+	22.087132691214	12.5069531627082	3.57968463110397	8.53686917581709
chr1	10442762	10442788	+	11.043566345607	20.4659233571589	9.54582568294392	10.6710864697714
chr1	10451570	10451571	+	1.00396057687336	1.13699574206438	1.19322821036799	2.13421729395427
chr1	10456718	10456731	-	5.01980288436682	5.68497871032191	2.38645642073598	4.26843458790854
chr1	10456855	10456862	-	4.01584230749346	3.41098722619315	8.35259747257593	3.20132594093141
chr1	10457533	10457539	-	3.01188173062009	5.68497871032191	9.54582568294392	9.60397782279422
chr1	10458427	10458446	-	27.1069355755808	26.1509020674808	14.3187385244159	12.8053037637256
chr1	10458610	10458628	-	15.0594086531005	11.3699574206438	21.4781077866238	6.40265188186281
chr1	10459753	10459775	-	24.0950538449607	20.4659233571589	9.54582568294392	35.2145853502455
chr1	10459796	10459808	-	1.00396057687336	1.13699574206438	2.38645642073598	12.8053037637256
chr1	10459826	10459836	-	4.01584230749346	1.13699574206438	1.19322821036799	1.06710864697714
chr1	10459980	10459985	-	15.0594086531005	9.09596593651506	2.38645642073598	6.40265188186281
chr1	10461372	10461374	-	1.00396057687336	2.27399148412876	1.19322821036799	3.20132594093141
chr1	10630610	10630627	+	2.00792115374673	2.27399148412876	4.77291284147196	5.33554323488568
chr1	11022662	11022677	+	92.3643730723495	125.069531627082	215.974306076606	65.0936274656053
chr1	11022814	11022818	+	2.00792115374673	3.41098722619315	2.38645642073598	2.13421729395427
chr1	11023070	11023087	+	1.00396057687336	2.27399148412876	2.38645642073598	2.13421729395427
chr1	11023214	11023217	+	2.00792115374673	2.27399148412876	3.57968463110397	2.13421729395427
chr1	11023258	11023263	+	1.00396057687336	2.27399148412876	5.96614105183995	8.53686917581709
chr1	11023325	11023371	+	101.40001826421	73.9047232341848	94.2650286190712	116.314842520508
chr1	11023397	11023594	+	600.368424970272	561.675896579805	557.237574241851	643.466514127213
chr1	11023645	11023700	+	94.3722942260963	78.4527062024424	69.2072362013434	75.7647139353766
chr1	11023852	11023870	+	4.01584230749346	5.68497871032191	5.96614105183995	6.40265188186281
chr1	11025200	11025227	+	6.02376346124019	7.95897019445067	2.38645642073598	4.26843458790854
chr1	11054621	11054659	-	32.1267384599477	18.1919318730301	32.2171616799357	45.8856718200168
chr1	11054680	11054887	-	181.716864414079	79.5897019445067	116.936364616063	201.683534278679
chr1	11066665	11066700	-	20.0792115374673	38.657855230189	28.6374770488317	30.9461507623369
chr1	11106673	11106695	-	7.02772403811355	4.54798296825753	15.5119667347839	4.26843458790854
chr1	11106719	11106721	-	3.01188173062009	2.27399148412876	2.38645642073598	1.06710864697714
chr1	11106743	11106771	-	74.293082688629	43.2058381984465	25.0577924177278	30.9461507623369
chr1	11106794	11106817	-	76.3010038423757	46.6168254246397	13.1255103140479	62.959410171651
chr1	11106837	11106865	-	3.01188173062009	4.54798296825753	2.38645642073598	8.53686917581709
chr1	11107216	11107217	-	2.00792115374673	2.27399148412876	2.38645642073598	1.06710864697714
chr1	11107402	11107406	-	3.01188173062009	2.27399148412876	4.77291284147196	1.06710864697714
chr1	11107448	11107502	-	21.0831721143407	19.3289276150945	79.9462900946553	42.6843458790854
chr1	11286221	11286250	+	40.1584230749346	43.2058381984465	41.7629873628796	75.7647139353766
chr1	11648412	11648561	-	16.0633692299738	6.82197445238629	8.35259747257593	5.33554323488568
chr1	11648643	11648772	-	5.01980288436682	7.95897019445067	7.15936926220794	1.06710864697714
chr1	11662171	11662187	+	4.01584230749346	5.68497871032191	1.19322821036799	2.13421729395427
chr1	11674290	11674302	+	2.00792115374673	3.41098722619315	23.8645642073598	16.006629704657
chr1	11674499	11674561	-	10.0396057687336	12.5069531627082	10.7390538933119	11.7381951167485
chr1	11674583	11674619	-	1.00396057687336	3.41098722619315	2.38645642073598	2.13421729395427
chr1	11748572	11748607	+	8.03168461498692	5.68497871032191	19.0916513658878	7.46976052883995
chr1	11750181	11750225	+	4.01584230749346	6.82197445238629	15.5119667347839	6.40265188186281
chr1	11750244	11750254	+	1.00396057687336	2.27399148412876	2.38645642073598	3.20132594093141
chr1	11750294	11750310	+	3.01188173062009	2.27399148412876	2.38645642073598	2.13421729395427
chr1	11750333	11750349	+	3.01188173062009	2.27399148412876	1.19322821036799	2.13421729395427
chr1	11750384	11750436	+	17.0673298068472	10.2329616785794	23.8645642073598	17.0737383516342
chr1	11750457	11750485	+	2.00792115374673	4.54798296825753	2.38645642073598	18.1408469986113
chr1	11750689	11750740	+	4.01584230749346	5.68497871032191	10.7390538933119	2.13421729395427
chr1	11786304	11786352	-	2.00792115374673	9.09596593651506	15.5119667347839	56.5567582897882
chr1	11786913	11787043	-	1.00396057687336	5.68497871032191	103.810854302015	73.6304966414224
chr1	11787064	11787118	-	1.00396057687336	1.13699574206438	7.15936926220794	20.2750642925656
chr1	11919679	11919695	-	12.0475269224804	14.780944646837	21.4781077866238	13.8724124107028
chr1	11919862	11919972	-	10.0396057687336	4.54798296825753	13.1255103140479	29.8790421153598
chr1	11920180	11920216	-	2.00792115374673	5.68497871032191	7.15936926220794	3.20132594093141
chr1	11975407	11975526	+	37.1465413443145	42.0688424563821	53.6952694665595	110.979299285622
chr1	12011595	12011601	+	4.01584230749346	6.82197445238629	8.35259747257593	1.06710864697714
chr1	12011622	12011647	+	3.01188173062009	2.27399148412876	11.9322821036799	5.33554323488568
chr1	12011789	12011832	+	10.0396057687336	6.82197445238629	27.4442488384638	25.6106075274513
chr1	12011981	12012067	+	15.0594086531005	11.3699574206438	35.7968463110397	34.1474767032683
chr1	12012097	12012126	+	17.0673298068472	10.2329616785794	16.7051949451519	13.8724124107028
chr1	12012176	12012230	+	18.0712903837206	9.09596593651506	19.0916513658878	16.006629704657
chr1	12012257	12012284	+	9.03564519186028	3.41098722619315	8.35259747257593	13.8724124107028
chr1	12012308	12012324	+	6.02376346124019	2.27399148412876	3.57968463110397	1.06710864697714
chr1	12012370	12012487	+	12.0475269224804	9.09596593651506	39.3765309421437	25.6106075274513
chr1	12012511	12012578	+	11.043566345607	5.68497871032191	21.4781077866238	12.8053037637256
chr1	12012640	12012671	+	9.03564519186028	4.54798296825753	29.8307052591997	14.9395210576799
chr1	12012709	12012855	+	41.1623836518079	40.9318467143178	116.936364616063	93.9055609339879
chr1	12012905	12012912	+	4.01584230749346	2.27399148412876	8.35259747257593	3.20132594093141
chr1	12012939	12013150	+	94.3722942260963	90.9596593651506	118.129592826431	166.468948928433
chr1	12013171	12013183	+	47.1861471130481	127.343523111211	26.2510206280958	68.2949534065367
chr1	12013211	12013221	+	2.00792115374673	2.27399148412876	8.35259747257593	4.26843458790854
chr1	12013243	12013266	+	60.2376346124019	60.2607743294122	76.3666054635513	86.435800405148
chr1	12013302	12013333	+	222.879248065887	208.070220797782	286.374770488317	490.869977609482
chr1	12013386	12013406	+	11.043566345607	11.3699574206438	23.8645642073598	32.0132594093141
chr1	12013431	12013483	+	8.03168461498692	5.68497871032191	9.54582568294392	6.40265188186281
chr1	12031808	12031840	+	7.02772403811355	9.09596593651506	22.6713359969918	20.2750642925656
chr1	12031869	12031897	+	9.03564519186028	1.13699574206438	13.1255103140479	13.8724124107028
chr1	12031913	12031933	+	3.01188173062009	2.27399148412876	4.77291284147196	7.46976052883995
chr1	12031974	12032025	+	26.1029749987075	34.1098722619315	77.5598336739193	86.435800405148
chr1	12509130	12509169	+	3.01188173062009	1.13699574206438	10.7390538933119	8.53686917581709
chr1	12509205	12509227	+	3.01188173062009	2.27399148412876	8.35259747257593	3.20132594093141
chr1	12509647	12509666	+	2.00792115374673	2.27399148412876	5.96614105183995	7.46976052883995
chr1	12509784	12509786	+	1.00396057687336	4.54798296825753	3.57968463110397	6.40265188186281
chr1	12510044	12510147	+	28.1108961524542	34.1098722619315	82.3327465153913	54.4225409958339
chr1	12567937	12568022	-	3.01188173062009	2.27399148412876	3.57968463110397	10.6710864697714
chr1	13787446	13787448	+	15.0594086531005	9.09596593651506	5.96614105183995	21.3421729395427
chr1	15117202	15117203	+	2.00792115374673	2.27399148412876	1.19322821036799	1.06710864697714
chr1	15428770	15428824	+	27.1069355755808	44.3428339405109	8.35259747257593	17.0737383516342
chr1	15429818	15429843	+	7.02772403811355	7.95897019445067	2.38645642073598	4.26843458790854
chr1	15429996	15430018	+	2.00792115374673	1.13699574206438	3.57968463110397	1.06710864697714
chr1	15430128	15430183	+	30.1188173062009	47.753821166704	10.7390538933119	23.476390233497
chr1	15492367	15492389	-	15.0594086531005	39.7948509722534	4.77291284147196	11.7381951167485
chr1	15568229	15568269	+	1.00396057687336	2.27399148412876	7.15936926220794	3.20132594093141
chr1	15568920	15568926	+	4.01584230749346	1.13699574206438	5.96614105183995	3.20132594093141
chr1	15569495	15569512	+	6.02376346124019	1.13699574206438	5.96614105183995	20.2750642925656
chr1	15569592	15569612	+	2.00792115374673	2.27399148412876	7.15936926220794	12.8053037637256
chr1	15569929	15569946	+	1.00396057687336	10.2329616785794	3.57968463110397	1.06710864697714
chr1	15570473	15570493	+	8.03168461498692	7.95897019445067	2.38645642073598	2.13421729395427
chr1	15570608	15570619	+	3.01188173062009	2.27399148412876	5.96614105183995	1.06710864697714
chr1	15570882	15570886	+	2.00792115374673	2.27399148412876	1.19322821036799	1.06710864697714
chr1	15570960	15570971	+	8.03168461498692	12.5069531627082	15.5119667347839	4.26843458790854
chr1	15571097	15571135	+	6.02376346124019	10.2329616785794	9.54582568294392	11.7381951167485
chr1	15571165	15571214	+	8.03168461498692	9.09596593651506	17.8984231555198	14.9395210576799
chr1	15571299	15571365	+	5.01980288436682	23.876910583352	16.7051949451519	16.006629704657
chr1	15571417	15571443	+	9.03564519186028	10.2329616785794	8.35259747257593	6.40265188186281
chr1	15571509	15571515	+	4.01584230749346	3.41098722619315	1.19322821036799	6.40265188186281
chr1	15571544	15571550	+	4.01584230749346	1.13699574206438	2.38645642073598	3.20132594093141
chr1	15660021	15660031	+	2.00792115374673	2.27399148412876	1.19322821036799	3.20132594093141
chr1	15661726	15661738	+	2.00792115374673	4.54798296825753	4.77291284147196	3.20132594093141
chr1	15661835	15661851	+	1.00396057687336	2.27399148412876	3.57968463110397	12.8053037637256
chr1	15663804	15663806	+	13.0514874993537	7.95897019445067	5.96614105183995	1.06710864697714
chr1	15664729	15664734	+	1.00396057687336	4.54798296825753	2.38645642073598	2.13421729395427
chr1	15667936	15667951	+	2.00792115374673	1.13699574206438	2.38645642073598	5.33554323488568
chr1	15668845	15668880	+	6.02376346124019	2.27399148412876	8.35259747257593	19.2079556455884
chr1	15734707	15734723	+	57.2257528817818	70.4937360079917	35.7968463110397	48.0198891139711
chr1	15939570	15939597	+	5.01980288436682	2.27399148412876	7.15936926220794	6.40265188186281
chr1	15939658	15939682	+	23.0910932680874	17.0549361309657	29.8307052591997	49.0869977609482
chr1	15939711	15939727	+	7.02772403811355	13.6439489047726	26.2510206280958	42.6843458790854
chr1	15939910	15939919	+	220.87132691214	216.029190992233	226.713359969918	223.025707218221
chr1	15940249	15940267	+	2.00792115374673	1.13699574206438	2.38645642073598	5.33554323488568
chr1	15940296	15940320	+	6.02376346124019	7.95897019445067	8.35259747257593	3.20132594093141
chr1	15941906	15941918	-	5.01980288436682	13.6439489047726	11.9322821036799	20.2750642925656
chr1	16198146	16198153	-	6.02376346124019	9.09596593651506	11.9322821036799	18.1408469986113
chr1	16198188	16198191	-	4.01584230749346	5.68497871032191	3.57968463110397	1.06710864697714
chr1	16250442	16250444	-	2.00792115374673	1.13699574206438	1.19322821036799	3.20132594093141
chr1	16395463	16395466	+	11.043566345607	5.68497871032191	3.57968463110397	2.13421729395427
chr1	16395542	16395592	+	20.0792115374673	11.3699574206438	21.4781077866238	28.8119334683827
chr1	16395947	16395952	+	5.01980288436682	4.54798296825753	1.19322821036799	2.13421729395427
chr1	16396204	16396213	+	4.01584230749346	5.68497871032191	7.15936926220794	2.13421729395427
chr1	16396251	16396254	+	7.02772403811355	7.95897019445067	2.38645642073598	4.26843458790854
chr1	16396316	16396366	+	7.02772403811355	9.09596593651506	8.35259747257593	11.7381951167485
chr1	16396915	16396967	+	17.0673298068472	22.7399148412876	9.54582568294392	9.60397782279422
chr1	16396987	16397027	+	2.00792115374673	2.27399148412876	7.15936926220794	4.26843458790854
chr1	16397032	16397140	+	22.087132691214	19.3289276150945	21.4781077866238	25.6106075274513
chr1	16397161	16397223	+	42.1663442286813	28.4248935516096	40.5697591525116	23.476390233497
chr1	16397244	16397345	+	101.40001826421	64.8087572976698	82.3327465153913	66.1607361125824
chr1	16397354	16397461	+	1259.97052397607	579.867828452835	937.87737334924	923.048979635222
chr1	16397503	16397524	+	25.0990144218341	6.82197445238629	5.96614105183995	18.1408469986113
chr1	16397676	16397704	+	22.087132691214	9.09596593651506	32.2171616799357	12.8053037637256
chr1	16397754	16397790	+	11.043566345607	1.13699574206438	13.1255103140479	12.8053037637256
chr1	16397865	16397883	+	10.0396057687336	1.13699574206438	13.1255103140479	9.60397782279422
chr1	16397945	16398009	+	24.0950538449607	12.5069531627082	19.0916513658878	48.0198891139711
chr1	16459350	16459354	+	1.00396057687336	2.27399148412876	9.54582568294392	6.40265188186281
chr1	16459386	16459435	+	3.01188173062009	5.68497871032191	21.4781077866238	9.60397782279422
chr1	16459534	16459588	+	4.01584230749346	3.41098722619315	8.35259747257593	14.9395210576799
chr1	16459655	16459716	+	31.1227778830743	31.8358807778027	38.1833027317757	67.2278447595595
chr1	16459871	16459904	+	5.01980288436682	3.41098722619315	14.3187385244159	9.60397782279422
chr1	16460026	16460037	+	2.00792115374673	6.82197445238629	7.15936926220794	6.40265188186281
chr1	16986023	16986034	-	10.0396057687336	1.13699574206438	7.15936926220794	13.8724124107028
chr1	17018745	17018855	-	16.0633692299738	32.9728765198671	50.1155848354556	35.2145853502455
chr1	18871448	18871484	-	4.01584230749346	2.27399148412876	1.19322821036799	2.13421729395427
chr1	18877513	18877564	-	1.00396057687336	1.13699574206438	1.19322821036799	1.06710864697714
chr1	19074528	19074609	-	16.0633692299738	17.0549361309657	17.8984231555198	20.2750642925656
chr1	19074634	19074694	-	3.01188173062009	5.68497871032191	2.38645642073598	12.8053037637256
chr1	19112553	19112579	-	4.01584230749346	1.13699574206438	1.19322821036799	2.13421729395427
chr1	19210341	19210554	+	112.443584609817	150.083437952498	223.133675338814	148.328101929822
chr1	19218003	19218009	-	1.00396057687336	2.27399148412876	3.57968463110397	8.53686917581709
chr1	19218121	19218175	-	8.03168461498692	7.95897019445067	4.77291284147196	1.06710864697714
chr1	19218199	19218212	-	5.01980288436682	1.13699574206438	1.19322821036799	4.26843458790854
chr1	19218265	19218327	-	89.3524913417294	69.3567402659273	54.8884976769275	76.8318225823538
chr1	19218392	19218399	-	11.043566345607	14.780944646837	2.38645642073598	3.20132594093141
chr1	19218475	19218482	-	5.01980288436682	6.82197445238629	3.57968463110397	4.26843458790854
chr1	19218509	19218534	-	8.03168461498692	22.7399148412876	8.35259747257593	17.0737383516342
chr1	19218559	19218577	-	2.00792115374673	4.54798296825753	1.19322821036799	4.26843458790854
chr1	19218710	19218733	-	1.00396057687336	4.54798296825753	1.19322821036799	1.06710864697714
chr1	19218955	19218975	-	6.02376346124019	4.54798296825753	3.57968463110397	9.60397782279422
chr1	19219015	19219067	-	6.02376346124019	10.2329616785794	9.54582568294392	6.40265188186281
chr1	19258728	19258850	+	43.1703048055547	22.7399148412876	68.0140079909754	105.643756050736
chr1	19258909	19258910	+	1.00396057687336	1.13699574206438	3.57968463110397	2.13421729395427
chr1	19259388	19259391	+	2.00792115374673	4.54798296825753	10.7390538933119	9.60397782279422
chr1	19260045	19260055	+	2.00792115374673	1.13699574206438	2.38645642073598	8.53686917581709
chr1	19260102	19260106	+	6.02376346124019	4.54798296825753	2.38645642073598	2.13421729395427
chr1	19303991	19304055	-	22.087132691214	13.6439489047726	19.0916513658878	11.7381951167485
chr1	19338885	19338975	-	53.2099105742883	44.3428339405109	76.3666054635513	84.3015831111937
chr1	19339123	19339152	-	3.01188173062009	4.54798296825753	8.35259747257593	8.53686917581709
chr1	19339381	19339448	-	3.01188173062009	1.13699574206438	4.77291284147196	4.26843458790854
chr1	19626466	19626475	+	11.043566345607	17.0549361309657	8.35259747257593	20.2750642925656
chr1	19626532	19626538	+	22.087132691214	10.2329616785794	2.38645642073598	7.46976052883995
chr1	19626582	19626592	+	4.01584230749346	4.54798296825753	8.35259747257593	11.7381951167485
chr1	19657271	19657381	+	349.378280751931	211.481208023975	11.9322821036799	13.8724124107028
chr1	19657402	19657476	+	122.48319037855	106.877599754052	1.19322821036799	1.06710864697714
chr1	19657678	19657700	+	16.0633692299738	14.780944646837	1.19322821036799	1.06710864697714
chr1	19657809	19657819	+	4.01584230749346	1.13699574206438	1.19322821036799	1.06710864697714
chr1	19911370	19911376	+	1.00396057687336	1.13699574206438	4.77291284147196	4.26843458790854
chr1	19911665	19911670	+	3.01188173062009	2.27399148412876	10.7390538933119	1.06710864697714
chr1	20499469	20499488	-	1.00396057687336	6.82197445238629	1.19322821036799	4.26843458790854
chr1	20499508	20499531	-	12.0475269224804	19.3289276150945	21.4781077866238	22.4092815865198
chr1	20499605	20499607	-	3.01188173062009	4.54798296825753	1.19322821036799	2.13421729395427
chr1	20651790	20651795	-	2.00792115374673	4.54798296825753	3.57968463110397	4.26843458790854
chr1	20651861	20651883	-	13.0514874993537	20.4659233571589	38.1833027317757	38.4159112911769
chr1	20652190	20652412	-	112.443584609817	95.5076423334081	187.336829027774	212.35462074845
chr1	20742745	20742881	-	85.336649034236	76.1787147183136	138.414472402687	54.4225409958339
chr1	20742911	20742959	-	30.1188173062009	26.1509020674808	56.0817258872955	35.2145853502455
chr1	20742990	20743014	-	14.0554480762271	15.9179403889013	8.35259747257593	9.60397782279422
chr1	20743089	20743117	-	2.00792115374673	6.82197445238629	8.35259747257593	2.13421729395427
chr1	20743153	20743176	-	2.00792115374673	4.54798296825753	4.77291284147196	4.26843458790854
chr1	20743236	20743256	-	4.01584230749346	11.3699574206438	7.15936926220794	6.40265188186281
chr1	20743284	20743296	-	2.00792115374673	4.54798296825753	2.38645642073598	5.33554323488568
chr1	20743326	20743336	-	2.00792115374673	1.13699574206438	3.57968463110397	2.13421729395427
chr1	20743381	20743413	-	9.03564519186028	1.13699574206438	4.77291284147196	7.46976052883995
chr1	20743753	20743764	-	8.03168461498692	4.54798296825753	11.9322821036799	4.26843458790854
chr1	20743788	20743804	-	22.087132691214	9.09596593651506	20.2848795762558	19.2079556455884
chr1	20744496	20744521	-	12.0475269224804	15.9179403889013	8.35259747257593	44.8185631730397
chr1	20744595	20744628	-	3.01188173062009	7.95897019445067	8.35259747257593	5.33554323488568
chr1	20744651	20744675	-	44.174265382428	60.2607743294122	52.5020412561915	37.3488026441998
chr1	20744735	20744781	-	4.01584230749346	10.2329616785794	9.54582568294392	9.60397782279422
chr1	20775727	20775742	-	1.00396057687336	1.13699574206438	3.57968463110397	3.20132594093141
chr1	20806816	20806833	-	55.217831728035	48.8908169087684	23.8645642073598	54.4225409958339
chr1	20807113	20807120	-	2.00792115374673	1.13699574206438	2.38645642073598	2.13421729395427
chr1	20807158	20807189	-	5.01980288436682	6.82197445238629	17.8984231555198	6.40265188186281
chr1	21217271	21217289	-	3.01188173062009	7.95897019445067	1.19322821036799	1.06710864697714
chr1	21217314	21217395	-	25.0990144218341	52.3018041349616	1.19322821036799	10.6710864697714
chr1	21219568	21219571	-	20.0792115374673	19.3289276150945	7.15936926220794	10.6710864697714
chr1	21219613	21219615	-	4.01584230749346	14.780944646837	2.38645642073598	2.13421729395427
chr1	21596254	21596289	-	2.00792115374673	2.27399148412876	3.57968463110397	7.46976052883995
chr1	21596511	21596534	-	5.01980288436682	2.27399148412876	52.5020412561915	7.46976052883995
chr1	21597012	21597058	-	6.02376346124019	3.41098722619315	48.9223566250876	10.6710864697714
chr1	21598008	21598036	-	1.00396057687336	2.27399148412876	5.96614105183995	4.26843458790854
chr1	21678951	21679051	-	15.0594086531005	13.6439489047726	32.2171616799357	29.8790421153598
chr1	21679083	21679102	-	52.205949997415	27.2878978095452	31.0239334695677	54.4225409958339
chr1	21679142	21679176	-	218.863405758393	136.439489047726	140.800928823423	328.669463268958
chr1	21679246	21679299	-	5.01980288436682	7.95897019445067	8.35259747257593	11.7381951167485
chr1	21728227	21728246	-	3.01188173062009	7.95897019445067	2.38645642073598	7.46976052883995
chr1	21728356	21728380	-	6.02376346124019	1.13699574206438	7.15936926220794	9.60397782279422
chr1	21728542	21728711	-	74.293082688629	94.3706465913437	161.085808399679	217.690163983336
chr1	21822285	21822334	-	11.043566345607	10.2329616785794	9.54582568294392	30.9461507623369
chr1	21822412	21822415	-	2.00792115374673	1.13699574206438	1.19322821036799	1.06710864697714
chr1	21822790	21822810	-	9.03564519186028	2.27399148412876	5.96614105183995	7.46976052883995
chr1	21822844	21822898	-	3.01188173062009	1.13699574206438	3.57968463110397	3.20132594093141
chr1	21822949	21822988	-	5.01980288436682	3.41098722619315	2.38645642073598	10.6710864697714
chr1	21823236	21823287	-	3.01188173062009	2.27399148412876	5.96614105183995	3.20132594093141
chr1	22090461	22090463	+	2.00792115374673	2.27399148412876	1.19322821036799	1.06710864697714
chr1	22090475	22090492	+	21.0831721143407	14.780944646837	7.15936926220794	17.0737383516342
chr1	22090519	22090521	+	16.0633692299738	6.82197445238629	1.19322821036799	6.40265188186281
chr1	22090583	22090584	+	1.00396057687336	1.13699574206438	1.19322821036799	2.13421729395427
chr1	22091725	22091760	+	13.0514874993537	10.2329616785794	17.8984231555198	85.3686917581709
chr1	22092203	22092223	+	151.598047107878	104.603608269923	63.2410951495034	113.113516579576
chr1	22092478	22092495	+	1.00396057687336	2.27399148412876	1.19322821036799	1.06710864697714
chr1	22092597	22092649	+	228.903011527127	227.399148412876	108.583767143487	265.710053097307
chr1	22092674	22092686	+	5.01980288436682	7.95897019445067	2.38645642073598	13.8724124107028
chr1	22092721	22092762	+	4.01584230749346	3.41098722619315	10.7390538933119	12.8053037637256
chr1	22092810	22092818	+	22.087132691214	20.4659233571589	26.2510206280958	7.46976052883995
chr1	22092852	22092888	+	2.00792115374673	1.13699574206438	2.38645642073598	2.13421729395427
chr1	22528084	22528085	+	1.00396057687336	2.27399148412876	1.19322821036799	1.06710864697714
chr1	22528684	22528688	+	2.00792115374673	2.27399148412876	1.19322821036799	3.20132594093141
chr1	22529189	22529195	+	7.02772403811355	2.27399148412876	8.35259747257593	1.06710864697714
chr1	22530606	22530607	+	1.00396057687336	1.13699574206438	1.19322821036799	1.06710864697714
chr1	23083362	23083417	+	2.00792115374673	1.13699574206438	1.19322821036799	3.20132594093141
chr1	23085432	23085454	-	4.01584230749346	5.68497871032191	4.77291284147196	5.33554323488568
chr1	23085652	23085675	-	5.01980288436682	2.27399148412876	1.19322821036799	9.60397782279422
chr1	23085732	23085740	-	4.01584230749346	1.13699574206438	8.35259747257593	3.20132594093141
chr1	23696351	23696400	+	227.899050950254	229.673139897005	421.2095582599	388.427547499677
chr1	23759605	23759638	+	12.0475269224804	7.95897019445067	1.19322821036799	8.53686917581709
chr1	23759803	23759862	+	14.0554480762271	7.95897019445067	8.35259747257593	5.33554323488568
chr1	23759885	23759905	+	1.00396057687336	1.13699574206438	2.38645642073598	1.06710864697714
chr1	23760143	23760161	+	2.00792115374673	2.27399148412876	4.77291284147196	4.26843458790854
chr1	23760192	23760209	+	1.00396057687336	1.13699574206438	4.77291284147196	3.20132594093141
chr1	23760244	23760293	+	28.1108961524542	12.5069531627082	9.54582568294392	17.0737383516342
chr1	23787381	23787463	+	14.0554480762271	15.9179403889013	28.6374770488317	34.1474767032683
chr1	23787502	23787635	+	26.1029749987075	30.6988850357383	88.2988875672312	88.5700176991023
chr1	23787657	23787712	+	32.1267384599477	21.6029190992233	75.1733772531833	67.2278447595595
chr1	23787749	23787791	+	6.02376346124019	4.54798296825753	21.4781077866238	10.6710864697714
chr1	23787804	23787820	+	13.0514874993537	10.2329616785794	27.4442488384638	26.6777161744284
chr1	23787870	23787919	+	7.02772403811355	3.41098722619315	20.2848795762558	21.3421729395427
chr1	23788020	23788033	+	1.00396057687336	5.68497871032191	9.54582568294392	12.8053037637256
chr1	23788189	23788204	+	1.00396057687336	3.41098722619315	2.38645642073598	3.20132594093141
chr1	23794874	23794890	+	2.00792115374673	1.13699574206438	7.15936926220794	4.26843458790854
chr1	23794929	23794941	+	8.03168461498692	3.41098722619315	9.54582568294392	17.0737383516342
chr1	23795430	23795511	+	121.479229801677	103.466612527859	76.3666054635513	173.938709457273
chr1	23795643	23795706	-	9.03564519186028	11.3699574206438	10.7390538933119	23.476390233497
chr1	23801895	23802014	-	1.00396057687336	11.3699574206438	2.38645642073598	4.26843458790854
chr1	23845231	23845278	-	6.02376346124019	10.2329616785794	8.35259747257593	18.1408469986113
chr1	23961869	23961928	+	9.03564519186028	7.95897019445067	26.2510206280958	22.4092815865198
chr1	23962130	23962154	+	20.0792115374673	40.9318467143178	59.6614105183995	49.0869977609482
chr1	23962196	23962215	+	7.02772403811355	13.6439489047726	8.35259747257593	8.53686917581709
chr1	23963208	23963224	+	5.01980288436682	6.82197445238629	9.54582568294392	11.7381951167485
chr1	23963330	23963331	+	1.00396057687336	1.13699574206438	2.38645642073598	2.13421729395427
chr1	23966473	23966494	-	31.1227778830743	52.3018041349616	20.2848795762558	19.2079556455884
chr1	23966583	23966596	-	6.02376346124019	6.82197445238629	9.54582568294392	4.26843458790854
chr1	23967296	23967305	-	1.00396057687336	4.54798296825753	2.38645642073598	3.20132594093141
chr1	23967853	23967867	-	4.01584230749346	4.54798296825753	1.19322821036799	3.20132594093141
chr1	23969386	23969399	-	2.00792115374673	1.13699574206438	4.77291284147196	2.13421729395427
chr1	23970091	23970133	-	10.0396057687336	5.68497871032191	16.7051949451519	5.33554323488568
chr1	23970149	23970172	-	10.0396057687336	19.3289276150945	7.15936926220794	8.53686917581709
chr1	23970244	23970297	-	18.0712903837206	10.2329616785794	42.9562155732476	30.9461507623369
chr1	23970326	23970364	-	10.0396057687336	3.41098722619315	20.2848795762558	13.8724124107028
chr1	23970448	23970451	-	5.01980288436682	6.82197445238629	15.5119667347839	2.13421729395427
chr1	23970858	23970874	-	5.01980288436682	4.54798296825753	2.38645642073598	3.20132594093141
chr1	23971009	23971015	-	8.03168461498692	9.09596593651506	2.38645642073598	11.7381951167485
chr1	23971114	23971171	-	2.00792115374673	2.27399148412876	3.57968463110397	2.13421729395427
chr1	24471251	24471269	+	6.02376346124019	4.54798296825753	1.19322821036799	2.13421729395427
chr1	24471484	24471491	+	5.01980288436682	4.54798296825753	1.19322821036799	5.33554323488568
chr1	24471605	24471627	+	5.01980288436682	2.27399148412876	2.38645642073598	5.33554323488568
chr1	24471765	24471769	+	16.0633692299738	9.09596593651506	7.15936926220794	2.13421729395427
chr1	24672219	24672241	+	14.0554480762271	6.82197445238629	15.5119667347839	10.6710864697714
chr1	24672504	24672518	+	2.00792115374673	5.68497871032191	9.54582568294392	7.46976052883995
chr1	24672543	24672594	+	64.2534769198953	70.4937360079917	103.810854302015	70.429170700491
chr1	24672932	24672952	+	4.01584230749346	6.82197445238629	3.57968463110397	6.40265188186281
chr1	24673137	24673140	+	1.00396057687336	1.13699574206438	4.77291284147196	9.60397782279422
chr1	24841338	24841354	+	9.03564519186028	3.41098722619315	1.19322821036799	6.40265188186281
chr1	24841620	24841634	+	11.043566345607	3.41098722619315	3.57968463110397	6.40265188186281
chr1	24841672	24841692	+	7.02772403811355	7.95897019445067	2.38645642073598	6.40265188186281
chr1	24842054	24842193	+	42.1663442286813	47.753821166704	13.1255103140479	10.6710864697714
chr1	24842243	24842283	+	5.01980288436682	7.95897019445067	3.57968463110397	6.40265188186281
chr1	24842736	24842801	+	7.02772403811355	11.3699574206438	2.38645642073598	1.06710864697714
chr1	24842926	24843002	+	19.0752509605939	14.780944646837	10.7390538933119	4.26843458790854
chr1	24843973	24843997	+	35.1386201905678	62.534765813541	5.96614105183995	6.40265188186281
chr1	24844045	24844059	+	12.0475269224804	14.780944646837	2.38645642073598	3.20132594093141
chr1	25222735	25222784	-	20.0792115374673	55.7127913611547	15.5119667347839	25.6106075274513
chr1	25232581	25232666	+	62.2455557661486	105.740604011988	45.3426719939836	69.3620620535138
chr1	25234012	25234016	+	5.01980288436682	10.2329616785794	13.1255103140479	4.26843458790854
chr1	25242282	25242305	-	2.00792115374673	11.3699574206438	20.2848795762558	3.20132594093141
chr1	25242366	25242426	-	19.0752509605939	25.0139063254164	58.4681823080315	40.5501285851312
chr1	25242494	25242497	-	6.02376346124019	12.5069531627082	4.77291284147196	8.53686917581709
chr1	25242572	25242573	-	5.01980288436682	2.27399148412876	4.77291284147196	7.46976052883995
chr1	25244076	25244105	-	6.02376346124019	4.54798296825753	3.57968463110397	3.20132594093141
chr1	25244176	25244201	-	8.03168461498692	10.2329616785794	23.8645642073598	3.20132594093141
chr1	25244427	25244455	-	2.00792115374673	1.13699574206438	4.77291284147196	5.33554323488568
chr1	25244528	25244534	-	1.00396057687336	2.27399148412876	7.15936926220794	3.20132594093141
chr1	25244790	25244804	-	2.00792115374673	1.13699574206438	1.19322821036799	4.26843458790854
chr1	25360657	25360765	+	40.1584230749346	19.3289276150945	53.6952694665595	67.2278447595595
chr1	25360809	25360823	+	1.00396057687336	2.27399148412876	5.96614105183995	2.13421729395427
chr1	25360876	25360888	+	4.01584230749346	5.68497871032191	4.77291284147196	7.46976052883995
chr1	25360910	25360930	+	26.1029749987075	25.0139063254164	46.5359002043516	29.8790421153598
chr1	25361229	25361241	+	2.00792115374673	2.27399148412876	3.57968463110397	2.13421729395427
chr1	25361457	25361499	+	3.01188173062009	5.68497871032191	9.54582568294392	12.8053037637256
chr1	25361642	25361666	+	1.00396057687336	1.13699574206438	5.96614105183995	4.26843458790854
chr1	25361893	25361956	+	30.1188173062009	22.7399148412876	16.7051949451519	33.0803680562912
chr1	25362005	25362054	+	20.0792115374673	22.7399148412876	21.4781077866238	43.7514545260626
chr1	25498567	25498604	+	18.0712903837206	17.0549361309657	29.8307052591997	32.0132594093141
chr1	25499691	25499712	+	3.01188173062009	4.54798296825753	1.19322821036799	4.26843458790854
chr1	25567136	25567151	+	6.02376346124019	5.68497871032191	17.8984231555198	5.33554323488568
chr1	25567527	25567531	+	3.01188173062009	5.68497871032191	1.19322821036799	1.06710864697714
chr1	25568776	25568779	+	22.087132691214	10.2329616785794	4.77291284147196	9.60397782279422
chr1	25785912	25785915	+	3.01188173062009	1.13699574206438	1.19322821036799	3.20132594093141
chr1	25817479	25817507	+	13.0514874993537	19.3289276150945	5.96614105183995	2.13421729395427
chr1	25817722	25817725	+	2.00792115374673	1.13699574206438	2.38645642073598	2.13421729395427
chr1	25818139	25818153	+	8.03168461498692	3.41098722619315	4.77291284147196	5.33554323488568
chr1	25832164	25832172	+	1.00396057687336	1.13699574206438	11.9322821036799	6.40265188186281
chr1	25832424	25832452	+	3.01188173062009	4.54798296825753	25.0577924177278	16.006629704657
chr1	25832894	25832924	+	6.02376346124019	4.54798296825753	10.7390538933119	1.06710864697714
chr1	25834052	25834055	-	7.02772403811355	2.27399148412876	2.38645642073598	1.06710864697714
chr1	25834899	25834918	-	1.00396057687336	4.54798296825753	1.19322821036799	2.13421729395427
chr1	25900150	25900308	-	1061.18632975515	880.034704357832	1374.59889834392	1358.42930760189
chr1	25900341	25900374	-	19.0752509605939	17.0549361309657	31.0239334695677	30.9461507623369
chr1	25900405	25900421	-	18.0712903837206	17.0549361309657	15.5119667347839	13.8724124107028
chr1	25900459	25900510	-	22.087132691214	21.6029190992233	10.7390538933119	18.1408469986113
chr1	25900559	25900608	-	32.1267384599477	30.6988850357383	38.1833027317757	19.2079556455884
chr1	25900650	25900691	-	72.2851615348822	40.9318467143178	69.2072362013434	118.449059814462
chr1	25900713	25900975	-	415.639678825573	367.249624686795	503.542304775292	672.278447595595
chr1	25900998	25901040	-	11.043566345607	12.5069531627082	23.8645642073598	22.4092815865198
chr1	26122680	26122686	+	5.01980288436682	3.41098722619315	2.38645642073598	5.33554323488568
chr1	26123054	26123077	+	1.00396057687336	2.27399148412876	14.3187385244159	3.20132594093141
chr1	26123159	26123160	+	2.00792115374673	2.27399148412876	1.19322821036799	3.20132594093141
chr1	26124433	26124456	+	3.01188173062009	1.13699574206438	1.19322821036799	6.40265188186281
chr1	26124677	26124700	+	2.00792115374673	3.41098722619315	25.0577924177278	9.60397782279422
chr1	26124882	26124904	+	1.00396057687336	5.68497871032191	8.35259747257593	5.33554323488568
chr1	26125097	26125246	+	83.3287278804893	162.590391115207	207.62170860403	197.41509969077
chr1	26125474	26125476	+	3.01188173062009	2.27399148412876	7.15936926220794	10.6710864697714
chr1	26162497	26162538	+	1.00396057687336	3.41098722619315	32.2171616799357	26.6777161744284
chr1	26170815	26170839	+	2.00792115374673	9.09596593651506	2.38645642073598	16.006629704657
chr1	26277503	26277506	+	2.00792115374673	1.13699574206438	11.9322821036799	4.26843458790854
chr1	26278188	26278198	+	4.01584230749346	2.27399148412876	11.9322821036799	8.53686917581709
chr1	26278434	26278445	+	2.00792115374673	1.13699574206438	15.5119667347839	12.8053037637256
chr1	26278475	26278536	+	7.02772403811355	4.54798296825753	42.9562155732476	25.6106075274513
chr1	26278679	26278703	+	1.00396057687336	1.13699574206438	10.7390538933119	9.60397782279422
chr1	26281055	26281114	+	66.2613980736421	42.0688424563821	183.75714439667	110.979299285622
chr1	26281315	26281366	-	20.0792115374673	17.0549361309657	27.4442488384638	44.8185631730397
chr1	26281417	26281503	+	20.0792115374673	22.7399148412876	70.4004644117114	100.308212815851
chr1	26281463	26281473	-	7.02772403811355	1.13699574206438	1.19322821036799	3.20132594093141
chr1	26470130	26470133	+	6.02376346124019	1.13699574206438	7.15936926220794	3.20132594093141
chr1	26471263	26471270	+	3.01188173062009	3.41098722619315	3.57968463110397	2.13421729395427
chr1	26780760	26780765	+	7.02772403811355	2.27399148412876	4.77291284147196	7.46976052883995
chr1	26780789	26780825	+	1.00396057687336	5.68497871032191	19.0916513658878	7.46976052883995
chr1	26780854	26780896	+	12.0475269224804	18.1919318730301	26.2510206280958	28.8119334683827
chr1	26780922	26781032	+	38.1505019211879	31.8358807778027	155.119667347839	94.9726695809651
chr1	26781069	26781082	+	30.1188173062009	29.5618892936739	42.9562155732476	28.8119334683827
chr1	26781113	26781142	+	10.0396057687336	10.2329616785794	28.6374770488317	28.8119334683827
chr1	26781592	26781621	+	2.00792115374673	3.41098722619315	1.19322821036799	9.60397782279422
chr1	26781684	26781784	+	10.0396057687336	12.5069531627082	33.4103898903037	54.4225409958339
chr1	26781878	26781902	+	4.01584230749346	3.41098722619315	11.9322821036799	10.6710864697714
chr1	26797858	26797890	+	19.0752509605939	27.2878978095452	13.1255103140479	7.46976052883995
chr1	26854436	26854443	+	56.2217923049084	29.5618892936739	157.506123768575	57.6238669367653
chr1	26854614	26854654	+	4.01584230749346	7.95897019445067	17.8984231555198	4.26843458790854
chr1	26854766	26854786	+	3.01188173062009	3.41098722619315	4.77291284147196	10.6710864697714
chr1	26855617	26855648	+	18.0712903837206	12.5069531627082	4.77291284147196	8.53686917581709
chr1	26864010	26864217	+	362.429768251285	156.905412404885	5.96614105183995	2.13421729395427
chr1	26864262	26864322	+	616.431794200246	260.372024932743	7.15936926220794	6.40265188186281
chr1	26864354	26864430	+	132.522796147284	92.0966551072149	1.19322821036799	1.06710864697714
chr1	26876158	26876190	-	4.01584230749346	4.54798296825753	2.38645642073598	2.13421729395427
chr1	26877771	26877772	-	1.00396057687336	3.41098722619315	1.19322821036799	1.06710864697714
chr1	26878217	26878224	-	1.00396057687336	1.13699574206438	2.38645642073598	4.26843458790854
chr1	26879408	26879467	-	6.02376346124019	2.27399148412876	2.38645642073598	6.40265188186281
chr1	26890519	26890538	-	5.01980288436682	6.82197445238629	1.19322821036799	5.33554323488568
chr1	26946292	26946369	+	47.1861471130481	40.9318467143178	21.4781077866238	56.5567582897882
chr1	27098913	27098942	-	38.1505019211879	31.8358807778027	16.7051949451519	14.9395210576799
chr1	27098980	27099007	-	11.043566345607	9.09596593651506	7.15936926220794	5.33554323488568
chr1	27099160	27099169	-	5.01980288436682	3.41098722619315	10.7390538933119	1.06710864697714
chr1	27306512	27306528	+	4.01584230749346	6.82197445238629	7.15936926220794	3.20132594093141
chr1	27306603	27306615	+	2.00792115374673	4.54798296825753	5.96614105183995	1.06710864697714
chr1	27307080	27307087	+	13.0514874993537	10.2329616785794	32.2171616799357	2.13421729395427
chr1	27307263	27307279	+	1.00396057687336	1.13699574206438	8.35259747257593	3.20132594093141
chr1	27307535	27307537	+	1.00396057687336	2.27399148412876	4.77291284147196	16.006629704657
chr1	27307726	27307755	+	6.02376346124019	4.54798296825753	26.2510206280958	5.33554323488568
chr1	27308202	27308216	+	11.043566345607	17.0549361309657	20.2848795762558	13.8724124107028
chr1	27335587	27335640	+	9.03564519186028	7.95897019445067	10.7390538933119	14.9395210576799
chr1	27336357	27336378	+	9.03564519186028	14.780944646837	3.57968463110397	9.60397782279422
chr1	27404272	27404274	-	1.00396057687336	3.41098722619315	2.38645642073598	2.13421729395427
chr1	27404349	27404370	-	4.01584230749346	3.41098722619315	7.15936926220794	7.46976052883995
chr1	27404920	27405005	-	23.0910932680874	18.1919318730301	57.2749540976635	75.7647139353766
chr1	27405061	27405102	-	7.02772403811355	7.95897019445067	14.3187385244159	13.8724124107028
chr1	27405144	27405162	-	5.01980288436682	5.68497871032191	7.15936926220794	2.13421729395427
chr1	27405272	27405292	-	3.01188173062009	2.27399148412876	10.7390538933119	6.40265188186281
chr1	27405313	27405321	-	3.01188173062009	2.27399148412876	3.57968463110397	2.13421729395427
chr1	27405344	27405362	-	9.03564519186028	4.54798296825753	11.9322821036799	39.483019938154
chr1	27405411	27405443	-	4.01584230749346	3.41098722619315	5.96614105183995	2.13421729395427
chr1	27405468	27405481	-	2.00792115374673	3.41098722619315	5.96614105183995	5.33554323488568
chr1	27405515	27405550	-	3.01188173062009	2.27399148412876	15.5119667347839	8.53686917581709
chr1	27405667	27405690	-	91.3604124954762	56.8497871032191	107.390538933119	112.046407932599
chr1	27405775	27405791	-	7.02772403811355	10.2329616785794	9.54582568294392	16.006629704657
chr1	27405837	27405850	-	3.01188173062009	7.95897019445067	4.77291284147196	4.26843458790854
chr1	27406636	27406670	-	1.00396057687336	1.13699574206438	21.4781077866238	23.476390233497
chr1	27406734	27406740	-	1.00396057687336	2.27399148412876	3.57968463110397	3.20132594093141
chr1	27406960	27406961	-	2.00792115374673	3.41098722619315	4.77291284147196	2.13421729395427
chr1	27407245	27407265	-	2.00792115374673	1.13699574206438	3.57968463110397	3.20132594093141
chr1	27407327	27407348	-	4.01584230749346	7.95897019445067	9.54582568294392	8.53686917581709
chr1	27407525	27407547	-	3.01188173062009	1.13699574206438	4.77291284147196	2.13421729395427
chr1	27407700	27407717	-	4.01584230749346	1.13699574206438	2.38645642073598	10.6710864697714
chr1	27407768	27407787	-	6.02376346124019	4.54798296825753	4.77291284147196	7.46976052883995
chr1	27407852	27407885	-	10.0396057687336	12.5069531627082	19.0916513658878	6.40265188186281
chr1	27408096	27408125	-	4.01584230749346	4.54798296825753	2.38645642073598	2.13421729395427
chr1	27408203	27408231	-	7.02772403811355	1.13699574206438	15.5119667347839	6.40265188186281
chr1	27408299	27408335	-	11.043566345607	9.09596593651506	26.2510206280958	11.7381951167485
chr1	27534409	27534435	-	18.0712903837206	14.780944646837	22.6713359969918	35.2145853502455
chr1	27534551	27534575	-	2.00792115374673	1.13699574206438	4.77291284147196	7.46976052883995
chr1	27534738	27534773	-	1.00396057687336	3.41098722619315	13.1255103140479	12.8053037637256
chr1	27762733	27762747	+	6.02376346124019	4.54798296825753	8.35259747257593	13.8724124107028
chr1	27823701	27823703	+	1.00396057687336	2.27399148412876	5.96614105183995	2.13421729395427
chr1	27850471	27850520	+	125.495072109171	150.083437952498	65.6275515702394	70.429170700491
chr1	27850597	27850605	+	11.043566345607	12.5069531627082	20.2848795762558	16.006629704657
chr1	27850767	27850790	+	1.00396057687336	3.41098722619315	8.35259747257593	7.46976052883995
chr1	27850823	27850833	+	7.02772403811355	9.09596593651506	16.7051949451519	16.006629704657
chr1	27850860	27850886	+	8.03168461498692	11.3699574206438	16.7051949451519	9.60397782279422
chr1	27850906	27850936	+	4.01584230749346	4.54798296825753	11.9322821036799	12.8053037637256
chr1	27850961	27851022	+	30.1188173062009	51.1648083928972	78.7530618842873	72.5633879944452
chr1	27851047	27851092	+	15.0594086531005	12.5069531627082	23.8645642073598	14.9395210576799
chr1	27851225	27851260	+	3.01188173062009	3.41098722619315	1.19322821036799	2.13421729395427
chr1	27851320	27851323	+	4.01584230749346	3.41098722619315	1.19322821036799	4.26843458790854
chr1	27891599	27891633	-	22.087132691214	36.3838637460602	39.3765309421437	42.6843458790854
chr1	27891794	27891804	-	12.0475269224804	7.95897019445067	4.77291284147196	19.2079556455884
chr1	27891843	27891978	-	168.665376914725	187.604297440623	388.992396579965	428.977676084809
chr1	27892012	27892035	-	3.01188173062009	4.54798296825753	8.35259747257593	6.40265188186281
chr1	27892057	27892083	-	148.586165377258	213.755199508104	223.133675338814	328.669463268958
chr1	27892107	27892169	-	28.1108961524542	29.5618892936739	51.3088130458235	35.2145853502455
chr1	27970388	27970391	-	1.00396057687336	6.82197445238629	10.7390538933119	6.40265188186281
chr1	27970426	27970427	-	1.00396057687336	3.41098722619315	1.19322821036799	1.06710864697714
chr1	28200911	28200939	-	27.1069355755808	10.2329616785794	14.3187385244159	20.2750642925656
chr1	28201050	28201072	-	12.0475269224804	3.41098722619315	8.35259747257593	11.7381951167485
chr1	28237837	28237945	+	41.1623836518079	52.3018041349616	45.3426719939836	59.7580842307196
chr1	28237950	28238080	+	672.653586505154	917.555563845956	346.036181006717	272.11270497917
chr1	28281179	28281196	+	6.02376346124019	27.2878978095452	2.38645642073598	6.40265188186281
chr1	28281430	28281445	+	2.00792115374673	12.5069531627082	19.0916513658878	7.46976052883995
chr1	28281512	28281523	+	2.00792115374673	10.2329616785794	2.38645642073598	3.20132594093141
chr1	28281688	28281707	+	1.00396057687336	2.27399148412876	4.77291284147196	6.40265188186281
chr1	28281947	28281951	+	1.00396057687336	2.27399148412876	2.38645642073598	14.9395210576799
chr1	28282315	28282366	+	4.01584230749346	30.6988850357383	7.15936926220794	13.8724124107028
chr1	28335843	28335847	+	3.01188173062009	4.54798296825753	2.38645642073598	4.26843458790854
chr1	28335906	28335929	+	5.01980288436682	7.95897019445067	5.96614105183995	1.06710864697714
chr1	28498218	28498227	+	5.01980288436682	3.41098722619315	8.35259747257593	1.06710864697714
chr1	28500115	28500134	+	73.2891221117556	75.0417189762492	20.2848795762558	49.0869977609482
chr1	28506466	28506493	+	7.02772403811355	4.54798296825753	5.96614105183995	10.6710864697714
chr1	28506534	28506579	+	63.249516343022	68.2197445238629	44.1494437836156	36.2816939972226
chr1	28506599	28506654	+	18.0712903837206	4.54798296825753	44.1494437836156	21.3421729395427
chr1	28506704	28506733	+	5.01980288436682	1.13699574206438	17.8984231555198	7.46976052883995
chr1	28506937	28506981	+	3.01188173062009	2.27399148412876	5.96614105183995	11.7381951167485
chr1	28507262	28507268	+	1.00396057687336	1.13699574206438	1.19322821036799	3.20132594093141
chr1	28507546	28507581	+	4.01584230749346	1.13699574206438	9.54582568294392	13.8724124107028
chr1	28508095	28508161	+	27.1069355755808	40.9318467143178	108.583767143487	24.5434988804741
chr1	28508798	28508977	+	158.625771145992	145.535454984241	773.211880318457	478.064673845757
chr1	28509028	28509044	+	8.03168461498692	6.82197445238629	25.0577924177278	22.4092815865198
chr1	28509064	28509121	+	11.043566345607	9.09596593651506	50.1155848354556	33.0803680562912
chr1	28509216	28509288	+	11.043566345607	3.41098722619315	19.0916513658878	5.33554323488568
chr1	28509450	28509455	+	13.0514874993537	6.82197445238629	15.5119667347839	30.9461507623369
chr1	28509503	28509560	+	81.3208067267425	67.0827487817985	108.583767143487	136.589906813073
chr1	28509583	28509614	+	6.02376346124019	7.95897019445067	9.54582568294392	7.46976052883995
chr1	28538051	28538107	+	11.043566345607	2.27399148412876	19.0916513658878	12.8053037637256
chr1	28538211	28538252	+	2.00792115374673	1.13699574206438	1.19322821036799	7.46976052883995
chr1	28538485	28538526	+	11.043566345607	3.41098722619315	4.77291284147196	8.53686917581709
chr1	28538698	28538729	+	2.00792115374673	2.27399148412876	1.19322821036799	1.06710864697714
chr1	28538732	28538901	+	151.598047107878	135.302493305661	128.868646719743	182.47557863309
chr1	28538935	28538959	+	43.1703048055547	63.6717615556054	45.3426719939836	57.6238669367653
chr1	28577640	28577683	+	39.1544624980612	38.657855230189	47.7291284147196	68.2949534065367
chr1	28603300	28603320	-	4.01584230749346	9.09596593651506	2.38645642073598	7.46976052883995
chr1	28603499	28603536	-	1.00396057687336	1.13699574206438	2.38645642073598	8.53686917581709
chr1	28643227	28643244	+	5.01980288436682	1.13699574206438	9.54582568294392	6.40265188186281
chr1	28648631	28648656	+	5.01980288436682	7.95897019445067	1.19322821036799	3.20132594093141
chr1	28714749	28714778	+	2.00792115374673	7.95897019445067	2.38645642073598	6.40265188186281
chr1	28716745	28716751	+	12.0475269224804	15.9179403889013	2.38645642073598	7.46976052883995
chr1	28716850	28716853	+	8.03168461498692	3.41098722619315	1.19322821036799	4.26843458790854
chr1	28716989	28716990	+	3.01188173062009	1.13699574206438	1.19322821036799	1.06710864697714
chr1	28769461	28769493	+	11.043566345607	13.6439489047726	7.15936926220794	10.6710864697714
chr1	28769606	28769614	+	1.00396057687336	1.13699574206438	3.57968463110397	3.20132594093141
chr1	28769647	28769671	+	1.00396057687336	1.13699574206438	2.38645642073598	4.26843458790854
chr1	29117692	29117708	+	3.01188173062009	1.13699574206438	7.15936926220794	6.40265188186281
chr1	29117752	29117789	+	12.0475269224804	2.27399148412876	15.5119667347839	36.2816939972226
chr1	29118020	29118032	+	4.01584230749346	3.41098722619315	11.9322821036799	13.8724124107028
chr1	29118736	29118779	+	2.00792115374673	1.13699574206438	4.77291284147196	14.9395210576799
chr1	29119061	29119069	+	1.00396057687336	1.13699574206438	3.57968463110397	7.46976052883995
chr1	29119193	29119213	+	3.01188173062009	5.68497871032191	27.4442488384638	34.1474767032683
chr1	29119234	29119263	+	16.0633692299738	9.09596593651506	87.1056593568632	50.1541064079254
chr1	29119334	29119375	+	6.02376346124019	4.54798296825753	58.4681823080315	29.8790421153598
chr1	29119611	29119811	+	261.029749987075	385.441556559825	1822.05947723192	1281.59748501954
chr1	29119834	29119851	+	3.01188173062009	2.27399148412876	25.0577924177278	13.8724124107028
chr1	29119875	29119909	+	34.1346596136944	34.1098722619315	291.147683329789	448.185631730397
chr1	29119942	29119994	+	1.00396057687336	6.82197445238629	15.5119667347839	9.60397782279422
chr1	29119979	29120022	-	4.01584230749346	4.54798296825753	15.5119667347839	18.1408469986113
chr1	29147777	29147800	-	1.00396057687336	7.95897019445067	5.96614105183995	5.33554323488568
chr1	29147876	29147956	-	20.0792115374673	37.5208594881246	27.4442488384638	28.8119334683827
chr1	29148002	29148017	-	3.01188173062009	1.13699574206438	1.19322821036799	4.26843458790854
chr1	29148066	29148130	-	21.0831721143407	31.8358807778027	28.6374770488317	41.6172372321083
chr1	29148336	29148483	-	21.0831721143407	23.876910583352	65.6275515702394	75.7647139353766
chr1	30718739	30718807	+	9.03564519186028	17.0549361309657	31.0239334695677	21.3421729395427
chr1	30869592	30869625	-	4.01584230749346	4.54798296825753	3.57968463110397	11.7381951167485
chr1	30871026	30871033	-	6.02376346124019	2.27399148412876	14.3187385244159	3.20132594093141
chr1	30871367	30871385	-	5.01980288436682	5.68497871032191	11.9322821036799	5.33554323488568
chr1	30871433	30871474	-	20.0792115374673	19.3289276150945	10.7390538933119	6.40265188186281
chr1	30872506	30872518	-	11.043566345607	10.2329616785794	5.96614105183995	3.20132594093141
chr1	30872541	30872562	-	10.0396057687336	5.68497871032191	17.8984231555198	4.26843458790854
chr1	30872702	30872703	-	5.01980288436682	4.54798296825753	1.19322821036799	4.26843458790854
chr1	30931566	30931628	-	4.01584230749346	6.82197445238629	7.15936926220794	5.33554323488568
chr1	30931676	30931696	-	9.03564519186028	6.82197445238629	11.9322821036799	4.26843458790854
chr1	30931835	30931878	-	4.01584230749346	3.41098722619315	1.19322821036799	4.26843458790854
chr1	30932481	30932488	-	10.0396057687336	4.54798296825753	2.38645642073598	8.53686917581709
chr1	30932869	30932890	-	7.02772403811355	4.54798296825753	3.57968463110397	1.06710864697714
chr1	30933052	30933290	-	300.184212485136	297.892884420868	330.524214271933	346.810310267569
chr1	31364030	31364058	+	1.00396057687336	7.95897019445067	21.4781077866238	21.3421729395427
chr1	31364080	31364096	+	2.00792115374673	2.27399148412876	7.15936926220794	5.33554323488568
chr1	31364151	31364217	+	11.043566345607	13.6439489047726	29.8307052591997	38.4159112911769
chr1	31364310	31364380	+	11.043566345607	11.3699574206438	23.8645642073598	26.6777161744284
chr1	31364528	31364566	+	14.0554480762271	9.09596593651506	31.0239334695677	20.2750642925656
chr1	31364665	31364692	+	12.0475269224804	31.8358807778027	22.6713359969918	19.2079556455884
chr1	31364748	31364761	+	1.00396057687336	1.13699574206438	5.96614105183995	6.40265188186281
chr1	31364886	31364894	+	7.02772403811355	7.95897019445067	3.57968463110397	4.26843458790854
chr1	31629914	31629918	-	3.01188173062009	5.68497871032191	7.15936926220794	6.40265188186281
chr1	31906443	31906463	-	1.00396057687336	5.68497871032191	5.96614105183995	4.26843458790854
chr1	31906574	31906609	-	3.01188173062009	5.68497871032191	2.38645642073598	1.06710864697714
chr1	31906705	31906750	-	19.0752509605939	23.876910583352	7.15936926220794	23.476390233497
chr1	31906858	31906892	-	6.02376346124019	10.2329616785794	5.96614105183995	6.40265188186281
chr1	31907244	31907275	-	4.01584230749346	4.54798296825753	2.38645642073598	9.60397782279422
chr1	31907311	31907520	-	136.538638454778	113.699574206438	205.235252183294	169.670274869365
chr1	31907583	31907634	-	10.0396057687336	15.9179403889013	11.9322821036799	9.60397782279422
chr1	31907674	31907679	-	3.01188173062009	2.27399148412876	11.9322821036799	1.06710864697714
chr1	31907703	31907742	-	7.02772403811355	12.5069531627082	25.0577924177278	12.8053037637256
chr1	31907816	31907880	-	59.2336740355285	76.1787147183136	232.679501021758	108.845081991668
chr1	31907905	31908001	-	78.3089249961224	92.0966551072149	70.4004644117114	80.0331485232852
chr1	31908025	31908051	-	27.1069355755808	25.0139063254164	25.0577924177278	55.4896496428111
chr1	31908076	31908088	-	22.087132691214	29.5618892936739	17.8984231555198	25.6106075274513
chr1	31908262	31908326	-	38.1505019211879	44.3428339405109	42.9562155732476	26.6777161744284
chr1	31908393	31908483	-	483.908998052962	563.949888063933	477.291284147196	439.64876255458
chr1	31908572	31908583	-	8.03168461498692	2.27399148412876	3.57968463110397	1.06710864697714
chr1	31908740	31908756	-	14.0554480762271	30.6988850357383	15.5119667347839	11.7381951167485
chr1	31908784	31908872	-	36.1425807674411	61.3977700714766	42.9562155732476	71.4962793474681
chr1	31908944	31908957	-	22.087132691214	22.7399148412876	34.6036181006717	36.2816939972226
chr1	32042634	32042692	+	37.1465413443145	42.0688424563821	42.9562155732476	54.4225409958339
chr1	32042715	32042747	+	6.02376346124019	7.95897019445067	9.54582568294392	10.6710864697714
chr1	32042785	32042866	+	15.0594086531005	18.1919318730301	11.9322821036799	23.476390233497
chr1	32042898	32042904	+	2.00792115374673	1.13699574206438	8.35259747257593	4.26843458790854
chr1	32042976	32043006	+	8.03168461498692	9.09596593651506	16.7051949451519	13.8724124107028
chr1	32043092	32043096	+	5.01980288436682	3.41098722619315	13.1255103140479	5.33554323488568
chr1	32043128	32043164	+	3.01188173062009	3.41098722619315	8.35259747257593	16.006629704657
chr1	32043191	32043268	+	22.087132691214	21.6029190992233	27.4442488384638	32.0132594093141
chr1	32043303	32043450	+	156.617849992245	140.987472015983	190.916513658878	279.58246550801
chr1	32043505	32043702	+	99.3920971104631	144.398459242177	300.693509012733	310.528616270347
chr1	32043727	32043811	+	29.1148567293276	59.1237785873479	96.6514850398071	29.8790421153598
chr1	32043833	32043858	+	11.043566345607	25.0139063254164	27.4442488384638	25.6106075274513
chr1	32102757	32102761	+	1.00396057687336	6.82197445238629	7.15936926220794	7.46976052883995
chr1	32170731	32170778	+	9.03564519186028	6.82197445238629	15.5119667347839	4.26843458790854
chr1	32170912	32170924	+	7.02772403811355	4.54798296825753	4.77291284147196	1.06710864697714
chr1	32170964	32170966	+	17.0673298068472	3.41098722619315	5.96614105183995	4.26843458790854
chr1	32171054	32171075	+	2.00792115374673	5.68497871032191	1.19322821036799	3.20132594093141
chr1	32171105	32171125	+	13.0514874993537	10.2329616785794	8.35259747257593	12.8053037637256
chr1	32171178	32171217	+	16.0633692299738	19.3289276150945	21.4781077866238	14.9395210576799
chr1	32171256	32171260	+	4.01584230749346	4.54798296825753	5.96614105183995	8.53686917581709
chr1	32171366	32171399	+	63.249516343022	50.0278126508328	51.3088130458235	21.3421729395427
chr1	32171428	32171439	+	13.0514874993537	6.82197445238629	13.1255103140479	3.20132594093141
chr1	32171613	32171631	+	12.0475269224804	5.68497871032191	3.57968463110397	2.13421729395427
chr1	32171802	32171825	+	9.03564519186028	4.54798296825753	5.96614105183995	1.06710864697714
chr1	32171851	32171856	+	5.01980288436682	2.27399148412876	5.96614105183995	1.06710864697714
chr1	32171876	32171880	+	5.01980288436682	3.41098722619315	1.19322821036799	1.06710864697714
chr1	32171913	32171957	+	24.0950538449607	10.2329616785794	32.2171616799357	14.9395210576799
chr1	32172001	32172007	+	5.01980288436682	5.68497871032191	2.38645642073598	2.13421729395427
chr1	32172073	32172132	+	10.0396057687336	6.82197445238629	31.0239334695677	8.53686917581709
chr1	32172161	32172205	+	6.02376346124019	9.09596593651506	1.19322821036799	2.13421729395427
chr1	32172306	32172313	+	4.01584230749346	3.41098722619315	3.57968463110397	1.06710864697714
chr1	32172471	32172486	+	2.00792115374673	4.54798296825753	11.9322821036799	11.7381951167485
chr1	32172980	32172995	+	11.043566345607	15.9179403889013	4.77291284147196	2.13421729395427
chr1	32173042	32173082	+	9.03564519186028	5.68497871032191	1.19322821036799	1.06710864697714
chr1	32173105	32173118	+	156.617849992245	120.521548658824	77.5598336739193	28.8119334683827
chr1	32173494	32173513	+	3.01188173062009	2.27399148412876	3.57968463110397	1.06710864697714
chr1	32173886	32173917	+	9.03564519186028	7.95897019445067	7.15936926220794	4.26843458790854
chr1	32174197	32174212	+	7.02772403811355	6.82197445238629	1.19322821036799	5.33554323488568
chr1	32174323	32174343	+	2.00792115374673	1.13699574206438	5.96614105183995	1.06710864697714
chr1	32174668	32174674	+	1.00396057687336	1.13699574206438	5.96614105183995	5.33554323488568
chr1	32174782	32174801	+	7.02772403811355	4.54798296825753	19.0916513658878	10.6710864697714
chr1	32174917	32174936	+	1.00396057687336	1.13699574206438	3.57968463110397	3.20132594093141
chr1	32175416	32175419	+	4.01584230749346	7.95897019445067	1.19322821036799	2.13421729395427
chr1	32175459	32175462	+	4.01584230749346	3.41098722619315	1.19322821036799	2.13421729395427
chr1	32176234	32176287	+	8.03168461498692	3.41098722619315	3.57968463110397	5.33554323488568
chr1	32176420	32176446	+	7.02772403811355	1.13699574206438	1.19322821036799	2.13421729395427
chr1	32195628	32195635	+	4.01584230749346	2.27399148412876	1.19322821036799	1.06710864697714
chr1	32195736	32195763	+	3.01188173062009	5.68497871032191	9.54582568294392	29.8790421153598
chr1	32195784	32195794	+	13.0514874993537	7.95897019445067	1.19322821036799	1.06710864697714
chr1	32195839	32195863	+	4.01584230749346	6.82197445238629	4.77291284147196	4.26843458790854
chr1	32195910	32195955	+	22.087132691214	25.0139063254164	20.2848795762558	49.0869977609482
chr1	32196013	32196022	+	10.0396057687336	9.09596593651506	5.96614105183995	6.40265188186281
chr1	32196044	32196090	+	13.0514874993537	12.5069531627082	14.3187385244159	5.33554323488568
chr1	32196112	32196190	+	19.0752509605939	26.1509020674808	19.0916513658878	6.40265188186281
chr1	32196221	32196242	+	7.02772403811355	4.54798296825753	4.77291284147196	1.06710864697714
chr1	32196308	32196330	+	6.02376346124019	1.13699574206438	1.19322821036799	4.26843458790854
chr1	32196354	32196413	+	12.0475269224804	5.68497871032191	3.57968463110397	1.06710864697714
chr1	32196434	32196444	+	5.01980288436682	2.27399148412876	3.57968463110397	1.06710864697714
chr1	32196616	32196628	+	2.00792115374673	1.13699574206438	3.57968463110397	2.13421729395427
chr1	32196680	32196700	+	16.0633692299738	11.3699574206438	11.9322821036799	8.53686917581709
chr1	32196769	32196782	+	2.00792115374673	3.41098722619315	1.19322821036799	1.06710864697714
chr1	32197340	32197359	+	3.01188173062009	1.13699574206438	5.96614105183995	1.06710864697714
chr1	32197453	32197474	+	7.02772403811355	4.54798296825753	8.35259747257593	11.7381951167485
chr1	32197555	32197672	+	40.1584230749346	43.2058381984465	62.0478669391355	51.2212150549025
chr1	32197692	32197812	+	42.1663442286813	38.657855230189	60.8546387287675	93.9055609339879
chr1	32197835	32197887	+	6.02376346124019	10.2329616785794	20.2848795762558	70.429170700491
chr1	32198111	32198122	+	4.01584230749346	5.68497871032191	4.77291284147196	4.26843458790854
chr1	32198186	32198234	+	1.00396057687336	3.41098722619315	8.35259747257593	3.20132594093141
chr1	32205346	32205357	+	1.00396057687336	2.27399148412876	27.4442488384638	44.8185631730397
chr1	32208652	32208662	+	1.00396057687336	6.82197445238629	2.38645642073598	4.26843458790854
chr1	32216229	32216236	-	6.02376346124019	4.54798296825753	2.38645642073598	3.20132594093141
chr1	32231504	32231584	+	77.3049644192491	127.343523111211	192.109741869246	290.253551977781
chr1	32333014	32333048	+	8.03168461498692	7.95897019445067	26.2510206280958	19.2079556455884
chr1	32333249	32333295	+	2.00792115374673	2.27399148412876	7.15936926220794	10.6710864697714
chr1	32333384	32333406	+	39.1544624980612	21.6029190992233	39.3765309421437	89.6371263460794
chr1	32333536	32333597	+	38.1505019211879	29.5618892936739	79.9462900946553	72.5633879944452
chr1	32333856	32333888	-	8.03168461498692	6.82197445238629	38.1833027317757	27.7448248214055
chr1	32333932	32333947	-	1.00396057687336	1.13699574206438	14.3187385244159	42.6843458790854
chr1	32333971	32334074	-	25.0990144218341	22.7399148412876	162.279036610047	321.199702740118
chr1	32334110	32334160	-	6.02376346124019	3.41098722619315	20.2848795762558	71.4962793474681
chr1	32365353	32365399	-	79.3128855729958	84.1376849127643	140.800928823423	108.845081991668
chr1	32365426	32365451	-	4.01584230749346	1.13699574206438	5.96614105183995	4.26843458790854
chr1	32365860	32365867	-	1.00396057687336	1.13699574206438	3.57968463110397	1.06710864697714
chr1	32366379	32366449	-	4.01584230749346	10.2329616785794	31.0239334695677	11.7381951167485
chr1	32366607	32366615	-	11.043566345607	2.27399148412876	4.77291284147196	5.33554323488568
chr1	32367444	32367446	-	2.00792115374673	3.41098722619315	3.57968463110397	1.06710864697714
chr1	32368311	32368325	-	1.00396057687336	1.13699574206438	2.38645642073598	5.33554323488568
chr1	32621849	32621911	-	23.0910932680874	28.4248935516096	15.5119667347839	18.1408469986113
chr1	32679654	32679720	+	3.01188173062009	3.41098722619315	8.35259747257593	2.13421729395427
chr1	32679847	32679877	+	24.0950538449607	15.9179403889013	36.9900745214077	22.4092815865198
chr1	32680324	32680333	+	3.01188173062009	6.82197445238629	14.3187385244159	8.53686917581709
chr1	32680500	32680508	+	4.01584230749346	5.68497871032191	4.77291284147196	1.06710864697714
chr1	32680573	32680593	+	12.0475269224804	14.780944646837	26.2510206280958	22.4092815865198
chr1	32680629	32680633	+	21.0831721143407	62.534765813541	13.1255103140479	4.26843458790854
chr1	32680654	32680658	-	38.1505019211879	21.6029190992233	1.19322821036799	1.06710864697714
chr1	32680723	32680746	-	11.043566345607	3.41098722619315	1.19322821036799	2.13421729395427
chr1	32683910	32683915	+	6.02376346124019	5.68497871032191	8.35259747257593	2.13421729395427
chr1	32684046	32684051	+	1.00396057687336	2.27399148412876	4.77291284147196	2.13421729395427
chr1	32684216	32684232	+	1.00396057687336	2.27399148412876	5.96614105183995	4.26843458790854
chr1	32684637	32684638	+	2.00792115374673	1.13699574206438	1.19322821036799	2.13421729395427
chr1	32684684	32684704	+	2.00792115374673	3.41098722619315	2.38645642073598	3.20132594093141
chr1	32684973	32684978	+	4.01584230749346	3.41098722619315	1.19322821036799	1.06710864697714
chr1	32685397	32685444	+	3.01188173062009	7.95897019445067	15.5119667347839	13.8724124107028
chr1	32772984	32773035	+	1.00396057687336	4.54798296825753	2.38645642073598	1.06710864697714
chr1	32773089	32773121	+	2.00792115374673	2.27399148412876	4.77291284147196	4.26843458790854
chr1	32773202	32773226	+	12.0475269224804	22.7399148412876	21.4781077866238	4.26843458790854
chr1	32773497	32773500	+	2.00792115374673	1.13699574206438	3.57968463110397	1.06710864697714
chr1	32773766	32773804	+	12.0475269224804	11.3699574206438	21.4781077866238	4.26843458790854
chr1	32773876	32773896	+	5.01980288436682	1.13699574206438	8.35259747257593	4.26843458790854
chr1	32773947	32773966	+	3.01188173062009	6.82197445238629	8.35259747257593	9.60397782279422
chr1	32773993	32773999	+	2.00792115374673	2.27399148412876	3.57968463110397	6.40265188186281
chr1	32774026	32774072	+	15.0594086531005	11.3699574206438	27.4442488384638	10.6710864697714
chr1	32774259	32774274	+	4.01584230749346	1.13699574206438	5.96614105183995	4.26843458790854
chr1	32774307	32774351	+	10.0396057687336	2.27399148412876	14.3187385244159	24.5434988804741
chr1	32774373	32774385	+	2.00792115374673	1.13699574206438	2.38645642073598	1.06710864697714
chr1	32774435	32774442	+	9.03564519186028	3.41098722619315	8.35259747257593	4.26843458790854
chr1	32774467	32774486	+	2.00792115374673	3.41098722619315	4.77291284147196	6.40265188186281
chr1	32774522	32774551	+	4.01584230749346	1.13699574206438	3.57968463110397	8.53686917581709
chr1	32774594	32774604	+	13.0514874993537	3.41098722619315	15.5119667347839	11.7381951167485
chr1	32774713	32774754	+	34.1346596136944	30.6988850357383	13.1255103140479	19.2079556455884
chr1	32775269	32775345	-	61.2415951892752	138.713480531855	59.6614105183995	88.5700176991023
chr1	32775372	32775399	-	6.02376346124019	9.09596593651506	1.19322821036799	4.26843458790854
chr1	32775704	32775762	-	12.0475269224804	13.6439489047726	34.6036181006717	25.6106075274513
chr1	32775961	32776094	-	32.1267384599477	44.3428339405109	85.9124311464952	85.3686917581709
chr1	32856258	32856272	+	2.00792115374673	4.54798296825753	2.38645642073598	14.9395210576799
chr1	33008906	33008923	-	4.01584230749346	4.54798296825753	7.15936926220794	20.2750642925656
chr1	33008951	33008959	-	13.0514874993537	10.2329616785794	15.5119667347839	11.7381951167485
chr1	33010263	33010308	-	3.01188173062009	1.13699574206438	3.57968463110397	16.006629704657
chr1	33010382	33010396	-	2.00792115374673	6.82197445238629	7.15936926220794	6.40265188186281
chr1	33010575	33010583	-	10.0396057687336	12.5069531627082	10.7390538933119	12.8053037637256
chr1	33010659	33010728	-	49.1940682667949	51.1648083928972	90.6853439879672	128.053037637256
chr1	33010749	33010773	-	21.0831721143407	19.3289276150945	47.7291284147196	62.959410171651
chr1	33010786	33010829	-	7.02772403811355	3.41098722619315	21.4781077866238	12.8053037637256
chr1	33012072	33012076	-	5.01980288436682	12.5069531627082	17.8984231555198	8.53686917581709
chr1	33013073	33013142	-	13.0514874993537	26.1509020674808	33.4103898903037	49.0869977609482
chr1	33013164	33013207	-	8.03168461498692	14.780944646837	8.35259747257593	3.20132594093141
chr1	33013270	33013299	-	16.0633692299738	13.6439489047726	39.3765309421437	36.2816939972226
chr1	33013367	33013397	-	10.0396057687336	7.95897019445067	9.54582568294392	10.6710864697714
chr1	33014521	33014523	-	5.01980288436682	2.27399148412876	4.77291284147196	2.13421729395427
chr1	33323662	33323691	-	4.01584230749346	6.82197445238629	7.15936926220794	5.33554323488568
chr1	33323725	33323748	-	3.01188173062009	7.95897019445067	4.77291284147196	9.60397782279422
chr1	33324437	33324589	-	21.0831721143407	14.780944646837	54.8884976769275	60.8251928776967
chr1	33324627	33324777	-	18.0712903837206	27.2878978095452	58.4681823080315	48.0198891139711
chr1	34855079	34855080	-	3.01188173062009	5.68497871032191	1.19322821036799	1.06710864697714
chr1	34855139	34855152	-	4.01584230749346	9.09596593651506	4.77291284147196	10.6710864697714
chr1	34855481	34855484	-	1.00396057687336	1.13699574206438	3.57968463110397	3.20132594093141
chr1	34855507	34855519	-	2.00792115374673	4.54798296825753	2.38645642073598	3.20132594093141
chr1	34855662	34855687	-	1.00396057687336	3.41098722619315	14.3187385244159	5.33554323488568
chr1	34981655	34981675	-	14.0554480762271	18.1919318730301	8.35259747257593	7.46976052883995
chr1	34981815	34981853	-	3.01188173062009	5.68497871032191	2.38645642073598	5.33554323488568
chr1	35115303	35115305	+	5.01980288436682	4.54798296825753	1.19322821036799	2.13421729395427
chr1	35115433	35115479	+	39.1544624980612	54.5757956190903	54.8884976769275	37.3488026441998
chr1	35115520	35115564	+	6.02376346124019	6.82197445238629	5.96614105183995	2.13421729395427
chr1	35183636	35183656	-	4.01584230749346	10.2329616785794	9.54582568294392	1.06710864697714
chr1	35183698	35183719	-	11.043566345607	6.82197445238629	15.5119667347839	12.8053037637256
chr1	35183755	35183859	-	65.2574374967687	56.8497871032191	40.5697591525116	69.3620620535138
chr1	35183891	35183895	-	22.087132691214	31.8358807778027	19.0916513658878	32.0132594093141
chr1	35183935	35183951	-	2.00792115374673	2.27399148412876	4.77291284147196	3.20132594093141
chr1	35183995	35184016	-	45.1782259593014	53.438799877026	36.9900745214077	29.8790421153598
chr1	35184172	35184223	-	10.0396057687336	15.9179403889013	20.2848795762558	20.2750642925656
chr1	35184275	35184394	-	90.3564519186028	75.0417189762492	89.4921157775992	158.999188399593
chr1	35184436	35184588	-	96.380215379843	113.699574206438	100.231169670911	157.932079752616
chr1	35419923	35419929	+	1.00396057687336	3.41098722619315	4.77291284147196	6.40265188186281
chr1	35420086	35420094	+	2.00792115374673	3.41098722619315	4.77291284147196	5.33554323488568
chr1	35420137	35420157	+	4.01584230749346	3.41098722619315	4.77291284147196	4.26843458790854
chr1	35421809	35421811	+	3.01188173062009	5.68497871032191	4.77291284147196	8.53686917581709
chr1	35433518	35433644	-	15.0594086531005	26.1509020674808	17.8984231555198	27.7448248214055
chr1	35434470	35434472	-	1.00396057687336	2.27399148412876	1.19322821036799	2.13421729395427
chr1	35434705	35434735	-	2.00792115374673	6.82197445238629	7.15936926220794	11.7381951167485
chr1	35566240	35566269	+	10.0396057687336	6.82197445238629	5.96614105183995	10.6710864697714
chr1	35601845	35601877	-	46.1821865361748	36.3838637460602	48.9223566250876	35.2145853502455
chr1	35601903	35601921	-	10.0396057687336	10.2329616785794	22.6713359969918	69.3620620535138
chr1	35601954	35601968	-	2.00792115374673	2.27399148412876	2.38645642073598	3.20132594093141
chr1	35601996	35602000	-	1.00396057687336	2.27399148412876	3.57968463110397	3.20132594093141
chr1	35602051	35602073	-	41.1623836518079	20.4659233571589	26.2510206280958	53.3554323488568
chr1	35602187	35602207	-	1.00396057687336	2.27399148412876	4.77291284147196	14.9395210576799
chr1	35602433	35602482	-	8.03168461498692	6.82197445238629	13.1255103140479	27.7448248214055
chr1	35602505	35602507	-	9.03564519186028	10.2329616785794	9.54582568294392	3.20132594093141
chr1	35603062	35603086	-	11.043566345607	2.27399148412876	15.5119667347839	4.26843458790854
chr1	35603155	35603194	-	216.855484604647	304.714858873254	400.924678683644	409.76972043922
chr1	35603219	35603377	-	99.3920971104631	128.480518853275	206.428480393662	284.918008742895
chr1	35855614	35855634	+	6.02376346124019	4.54798296825753	4.77291284147196	6.40265188186281
chr1	35857256	35857264	+	1.00396057687336	1.13699574206438	1.19322821036799	1.06710864697714
chr1	35857540	35857546	+	2.00792115374673	1.13699574206438	3.57968463110397	1.06710864697714
chr1	35920025	35920062	+	19.0752509605939	19.3289276150945	22.6713359969918	19.2079556455884
chr1	35920370	35920372	+	1.00396057687336	1.13699574206438	5.96614105183995	1.06710864697714
chr1	35920444	35920472	+	23.0910932680874	20.4659233571589	38.1833027317757	11.7381951167485
chr1	35921001	35921004	+	1.00396057687336	2.27399148412876	5.96614105183995	1.06710864697714
chr1	35921254	35921272	+	4.01584230749346	3.41098722619315	11.9322821036799	21.3421729395427
chr1	35923095	35923106	+	3.01188173062009	1.13699574206438	1.19322821036799	1.06710864697714
chr1	35923135	35923150	+	1.00396057687336	1.13699574206438	1.19322821036799	2.13421729395427
chr1	35923576	35923595	+	2.00792115374673	2.27399148412876	5.96614105183995	12.8053037637256
chr1	35923696	35923707	+	1.00396057687336	1.13699574206438	4.77291284147196	3.20132594093141
chr1	35924003	35924014	+	9.03564519186028	6.82197445238629	5.96614105183995	9.60397782279422
chr1	35924074	35924117	+	13.0514874993537	15.9179403889013	26.2510206280958	28.8119334683827
chr1	35924280	35924304	+	5.01980288436682	2.27399148412876	10.7390538933119	11.7381951167485
chr1	35924472	35924502	+	3.01188173062009	4.54798296825753	21.4781077866238	9.60397782279422
chr1	35924523	35924546	+	4.01584230749346	1.13699574206438	9.54582568294392	9.60397782279422
chr1	35924695	35924703	+	3.01188173062009	2.27399148412876	13.1255103140479	8.53686917581709
chr1	35924767	35924815	+	5.01980288436682	6.82197445238629	29.8307052591997	24.5434988804741
chr1	35925035	35925037	+	1.00396057687336	3.41098722619315	14.3187385244159	9.60397782279422
chr1	35925848	35925851	+	5.01980288436682	1.13699574206438	4.77291284147196	4.26843458790854
chr1	35925996	35925998	+	3.01188173062009	1.13699574206438	2.38645642073598	4.26843458790854
chr1	35926037	35926047	+	1.00396057687336	1.13699574206438	9.54582568294392	3.20132594093141
chr1	35928088	35928089	+	8.03168461498692	7.95897019445067	17.8984231555198	26.6777161744284
chr1	35929359	35929362	+	2.00792115374673	1.13699574206438	2.38645642073598	3.20132594093141
chr1	35929475	35929525	+	35.1386201905678	30.6988850357383	77.5598336739193	149.395210576799
chr1	36056306	36056311	+	2.00792115374673	1.13699574206438	2.38645642073598	4.26843458790854
chr1	36057018	36057024	+	3.01188173062009	6.82197445238629	14.3187385244159	3.20132594093141
chr1	36058394	36058400	+	1.00396057687336	1.13699574206438	1.19322821036799	5.33554323488568
chr1	36061617	36061620	+	4.01584230749346	2.27399148412876	2.38645642073598	1.06710864697714
chr1	36061705	36061711	+	6.02376346124019	7.95897019445067	2.38645642073598	9.60397782279422
chr1	36093820	36093862	+	2.00792115374673	3.41098722619315	1.19322821036799	1.06710864697714
chr1	36093893	36093906	+	3.01188173062009	10.2329616785794	13.1255103140479	18.1408469986113
chr1	36136629	36136633	-	49.1940682667949	43.2058381984465	33.4103898903037	39.483019938154
chr1	36136654	36136658	-	4.01584230749346	4.54798296825753	1.19322821036799	6.40265188186281
chr1	36136689	36136731	-	39.1544624980612	23.876910583352	46.5359002043516	64.0265188186281
chr1	36136751	36136874	-	157.621810569118	127.343523111211	134.834787771583	145.12677598889
chr1	36136936	36136952	-	4.01584230749346	1.13699574206438	4.77291284147196	1.06710864697714
chr1	36136975	36136981	-	19.0752509605939	12.5069531627082	31.0239334695677	34.1474767032683
chr1	36137046	36137057	-	3.01188173062009	2.27399148412876	5.96614105183995	3.20132594093141
chr1	36137079	36137129	-	6.02376346124019	5.68497871032191	4.77291284147196	4.26843458790854
chr1	36137918	36137979	-	10.0396057687336	6.82197445238629	7.15936926220794	7.46976052883995
chr1	36180763	36180766	+	6.02376346124019	5.68497871032191	3.57968463110397	8.53686917581709
chr1	36303926	36304110	+	62.2455557661486	51.1648083928972	66.8207797806074	40.5501285851312
chr1	36304138	36304234	+	19.0752509605939	23.876910583352	38.1833027317757	24.5434988804741
chr1	36304282	36304320	+	852.362529765486	656.046543171148	683.719764540858	700.023272417001
chr1	36304342	36304441	+	32.1267384599477	39.7948509722534	69.2072362013434	56.5567582897882
chr1	36304471	36304476	+	2.00792115374673	3.41098722619315	9.54582568294392	2.13421729395427
chr1	36304502	36304523	+	7.02772403811355	3.41098722619315	9.54582568294392	5.33554323488568
chr1	36304558	36304605	+	11.043566345607	7.95897019445067	13.1255103140479	3.20132594093141
chr1	36304619	36304692	+	22.087132691214	19.3289276150945	27.4442488384638	33.0803680562912
chr1	36304735	36304749	+	14.0554480762271	11.3699574206438	13.1255103140479	17.0737383516342
chr1	36304970	36304988	+	2.00792115374673	1.13699574206438	3.57968463110397	22.4092815865198
chr1	36305283	36305294	+	16.0633692299738	26.1509020674808	9.54582568294392	23.476390233497
chr1	36322053	36322115	-	4.01584230749346	4.54798296825753	8.35259747257593	10.6710864697714
chr1	36339650	36339672	-	2.00792115374673	1.13699574206438	11.9322821036799	17.0737383516342
chr1	36339720	36339783	-	6.02376346124019	5.68497871032191	8.35259747257593	17.0737383516342
chr1	36340008	36340058	-	4.01584230749346	2.27399148412876	11.9322821036799	9.60397782279422
chr1	36340082	36340130	-	2.00792115374673	1.13699574206438	32.2171616799357	16.006629704657
chr1	36340338	36340526	-	7.02772403811355	15.9179403889013	242.225326704702	125.918820343302
chr1	36340578	36340618	-	3.01188173062009	3.41098722619315	10.7390538933119	6.40265188186281
chr1	36340672	36340706	-	2.00792115374673	3.41098722619315	22.6713359969918	25.6106075274513
chr1	36340771	36340796	-	1.00396057687336	1.13699574206438	21.4781077866238	12.8053037637256
chr1	36340824	36340837	-	3.01188173062009	1.13699574206438	4.77291284147196	5.33554323488568
chr1	36341212	36341242	-	6.02376346124019	1.13699574206438	13.1255103140479	4.26843458790854
chr1	36341331	36341342	-	5.01980288436682	2.27399148412876	10.7390538933119	10.6710864697714
chr1	36341387	36341422	-	1.00396057687336	2.27399148412876	8.35259747257593	10.6710864697714
chr1	36393440	36393489	-	25.0990144218341	40.9318467143178	20.2848795762558	24.5434988804741
chr1	36393541	36393574	-	32.1267384599477	34.1098722619315	29.8307052591997	41.6172372321083
chr1	37484263	37484291	+	8.03168461498692	10.2329616785794	1.19322821036799	5.33554323488568
chr1	37493388	37493426	-	9.03564519186028	3.41098722619315	7.15936926220794	5.33554323488568
chr1	37493458	37493472	-	8.03168461498692	10.2329616785794	13.1255103140479	7.46976052883995
chr1	37493497	37493507	-	6.02376346124019	5.68497871032191	1.19322821036799	5.33554323488568
chr1	37493603	37493620	-	10.0396057687336	4.54798296825753	4.77291284147196	2.13421729395427
chr1	37493640	37493731	-	228.903011527127	287.659922742289	393.765309421437	433.246110672717
chr1	37493763	37493880	-	42.1663442286813	67.0827487817985	82.3327465153913	53.3554323488568
chr1	37493911	37493950	-	15.0594086531005	20.4659233571589	47.7291284147196	16.006629704657
chr1	37494065	37494069	-	2.00792115374673	1.13699574206438	3.57968463110397	3.20132594093141
chr1	37537189	37537196	-	3.01188173062009	3.41098722619315	2.38645642073598	2.13421729395427
chr1	37537650	37537673	-	10.0396057687336	9.09596593651506	57.2749540976635	6.40265188186281
chr1	37682003	37682007	-	1.00396057687336	5.68497871032191	1.19322821036799	4.26843458790854
chr1	37682470	37682474	-	1.00396057687336	2.27399148412876	2.38645642073598	6.40265188186281
chr1	37682550	37682561	-	4.01584230749346	2.27399148412876	2.38645642073598	3.20132594093141
chr1	37682803	37682817	-	3.01188173062009	2.27399148412876	3.57968463110397	3.20132594093141
chr1	37708351	37708398	+	6.02376346124019	4.54798296825753	25.0577924177278	21.3421729395427
chr1	37708434	37708497	+	9.03564519186028	6.82197445238629	31.0239334695677	12.8053037637256
chr1	37708693	37708720	+	5.01980288436682	4.54798296825753	20.2848795762558	13.8724124107028
chr1	37708769	37708813	+	4.01584230749346	9.09596593651506	28.6374770488317	12.8053037637256
chr1	37708836	37708917	+	12.0475269224804	23.876910583352	73.9801490428153	56.5567582897882
chr1	37708990	37709006	+	3.01188173062009	2.27399148412876	4.77291284147196	11.7381951167485
chr1	37709292	37709319	+	4.01584230749346	2.27399148412876	11.9322821036799	12.8053037637256
chr1	37709489	37709519	+	6.02376346124019	6.82197445238629	9.54582568294392	9.60397782279422
chr1	37709669	37709698	+	5.01980288436682	10.2329616785794	13.1255103140479	10.6710864697714
chr1	37803194	37803279	-	4.01584230749346	9.09596593651506	3.57968463110397	5.33554323488568
chr1	37803737	37803739	-	7.02772403811355	6.82197445238629	1.19322821036799	3.20132594093141
chr1	37803800	37803806	-	4.01584230749346	5.68497871032191	1.19322821036799	5.33554323488568
chr1	37803823	37803864	-	2.00792115374673	11.3699574206438	16.7051949451519	13.8724124107028
chr1	37803887	37803914	-	6.02376346124019	7.95897019445067	13.1255103140479	6.40265188186281
chr1	37809081	37809082	+	1.00396057687336	1.13699574206438	2.38645642073598	2.13421729395427
chr1	37809153	37809178	+	4.01584230749346	3.41098722619315	1.19322821036799	2.13421729395427
chr1	37809334	37809353	+	4.01584230749346	1.13699574206438	1.19322821036799	2.13421729395427
chr1	37809391	37809427	+	28.1108961524542	18.1919318730301	17.8984231555198	5.33554323488568
chr1	37861352	37861367	-	1.00396057687336	1.13699574206438	4.77291284147196	3.20132594093141
chr1	37957040	37957058	-	4.01584230749346	1.13699574206438	11.9322821036799	24.5434988804741
chr1	37957120	37957171	-	30.1188173062009	18.1919318730301	42.9562155732476	55.4896496428111
chr1	37957226	37957253	-	8.03168461498692	7.95897019445067	14.3187385244159	26.6777161744284
chr1	37957279	37957389	-	37.1465413443145	46.6168254246397	115.743136405695	149.395210576799
chr1	37957425	37957429	-	13.0514874993537	1.13699574206438	9.54582568294392	11.7381951167485
chr1	37957463	37957480	-	3.01188173062009	3.41098722619315	22.6713359969918	17.0737383516342
chr1	37957553	37957581	-	23.0910932680874	11.3699574206438	65.6275515702394	36.2816939972226
chr1	37957668	37957671	-	2.00792115374673	1.13699574206438	1.19322821036799	2.13421729395427
chr1	37957700	37957715	-	2.00792115374673	5.68497871032191	4.77291284147196	10.6710864697714
chr1	37957837	37957843	-	4.01584230749346	2.27399148412876	1.19322821036799	5.33554323488568
chr1	37957865	37957881	-	2.00792115374673	1.13699574206438	4.77291284147196	8.53686917581709
chr1	37957925	37957986	-	5.01980288436682	10.2329616785794	14.3187385244159	25.6106075274513
chr1	37958026	37958046	-	55.217831728035	80.7266976865711	57.2749540976635	87.5029090521251
chr1	37958074	37958086	-	5.01980288436682	5.68497871032191	9.54582568294392	17.0737383516342
chr1	37996812	37996823	-	1.00396057687336	5.68497871032191	7.15936926220794	12.8053037637256
chr1	38023772	38023780	+	3.01188173062009	3.41098722619315	8.35259747257593	9.60397782279422
chr1	38024698	38024707	+	15.0594086531005	3.41098722619315	7.15936926220794	10.6710864697714
chr1	38024788	38024796	+	1.00396057687336	6.82197445238629	2.38645642073598	3.20132594093141
chr1	38839427	38839429	-	2.00792115374673	2.27399148412876	4.77291284147196	1.06710864697714
chr1	38839533	38839540	-	35.1386201905678	21.6029190992233	15.5119667347839	20.2750642925656
chr1	38863517	38863534	-	1.00396057687336	5.68497871032191	3.57968463110397	2.13421729395427
chr1	38863706	38863719	-	2.00792115374673	2.27399148412876	4.77291284147196	8.53686917581709
chr1	38863791	38863804	-	4.01584230749346	2.27399148412876	2.38645642073598	3.20132594093141
chr1	38863853	38863870	-	3.01188173062009	1.13699574206438	10.7390538933119	6.40265188186281
chr1	38864678	38864689	-	14.0554480762271	12.5069531627082	33.4103898903037	32.0132594093141
chr1	39004046	39004131	+	10.0396057687336	13.6439489047726	17.8984231555198	7.46976052883995
chr1	39004159	39004221	+	4.01584230749346	11.3699574206438	4.77291284147196	4.26843458790854
chr1	39004307	39004339	+	3.01188173062009	4.54798296825753	9.54582568294392	17.0737383516342
chr1	39004365	39004437	+	6.02376346124019	5.68497871032191	21.4781077866238	25.6106075274513
chr1	39005632	39005637	+	3.01188173062009	3.41098722619315	1.19322821036799	3.20132594093141
chr1	39005758	39005781	+	2.00792115374673	2.27399148412876	3.57968463110397	2.13421729395427
chr1	39034550	39034605	+	46.1821865361748	51.1648083928972	15.5119667347839	44.8185631730397
chr1	39485828	39485921	+	26.1029749987075	27.2878978095452	54.8884976769275	28.8119334683827
chr1	39486011	39486012	+	1.00396057687336	4.54798296825753	2.38645642073598	4.26843458790854
chr1	39486043	39486050	+	1.00396057687336	1.13699574206438	4.77291284147196	3.20132594093141
chr1	39486105	39486117	+	1.00396057687336	2.27399148412876	3.57968463110397	6.40265188186281
chr1	39486279	39486285	+	7.02772403811355	5.68497871032191	16.7051949451519	13.8724124107028
chr1	39486329	39486332	+	5.01980288436682	1.13699574206438	3.57968463110397	1.06710864697714
chr1	39486433	39486488	+	5.01980288436682	10.2329616785794	16.7051949451519	17.0737383516342
chr1	39486564	39486597	+	20.0792115374673	14.780944646837	17.8984231555198	16.006629704657
chr1	39486640	39486682	+	26.1029749987075	13.6439489047726	14.3187385244159	20.2750642925656
chr1	39486714	39486759	+	7.02772403811355	7.95897019445067	17.8984231555198	18.1408469986113
chr1	39486804	39486851	+	26.1029749987075	14.780944646837	31.0239334695677	32.0132594093141
chr1	39560901	39560934	-	3.01188173062009	2.27399148412876	1.19322821036799	1.06710864697714
chr1	39560964	39561015	-	388.532743249992	238.76910583352	335.297127113405	241.166554216833
chr1	39561038	39561139	-	80.3168461498692	64.8087572976698	88.2988875672312	74.6976052883995
chr1	39753426	39753468	+	1.00396057687336	2.27399148412876	9.54582568294392	12.8053037637256
chr1	39753549	39753596	+	51.2019894205416	38.657855230189	151.539982716735	350.011636208501
chr1	39753633	39753677	+	1.00396057687336	5.68497871032191	9.54582568294392	10.6710864697714
chr1	39799405	39799441	+	10.0396057687336	20.4659233571589	22.6713359969918	4.26843458790854
chr1	39841132	39841439	-	868.42589899546	850.472815064158	3996.1212765224	3239.74185222258
chr1	39841479	39841482	-	6.02376346124019	11.3699574206438	7.15936926220794	4.26843458790854
chr1	39841509	39841564	-	62.2455557661486	73.9047232341848	114.549908195327	129.120146284233
chr1	39841601	39841795	-	36.1425807674411	44.3428339405109	192.109741869246	119.516168461439
chr1	40071785	40071798	+	6.02376346124019	5.68497871032191	17.8984231555198	17.0737383516342
chr1	40071834	40071877	+	44.174265382428	37.5208594881246	65.6275515702394	25.6106075274513
chr1	40071989	40072004	+	1.00396057687336	2.27399148412876	9.54582568294392	13.8724124107028
chr1	40072033	40072057	+	7.02772403811355	5.68497871032191	87.1056593568632	32.0132594093141
chr1	40072106	40072132	+	6.02376346124019	3.41098722619315	15.5119667347839	12.8053037637256
chr1	40072494	40072497	-	1.00396057687336	2.27399148412876	8.35259747257593	1.06710864697714
chr1	40072555	40072587	+	6.02376346124019	9.09596593651506	11.9322821036799	14.9395210576799
chr1	40072735	40072789	-	99.3920971104631	144.398459242177	82.3327465153913	74.6976052883995
chr1	40072833	40072978	-	40.1584230749346	40.9318467143178	16.7051949451519	32.0132594093141
chr1	40072999	40073067	-	8.03168461498692	9.09596593651506	4.77291284147196	5.33554323488568
chr1	40073096	40073139	-	10.0396057687336	13.6439489047726	4.77291284147196	3.20132594093141
chr1	40073191	40073279	-	19.0752509605939	12.5069531627082	3.57968463110397	13.8724124107028
chr1	40073423	40073431	-	6.02376346124019	3.41098722619315	5.96614105183995	5.33554323488568
chr1	40073775	40073819	-	2.00792115374673	1.13699574206438	1.19322821036799	1.06710864697714
chr1	40240783	40240797	+	4.01584230749346	2.27399148412876	8.35259747257593	6.40265188186281
chr1	40293272	40293316	+	4.01584230749346	4.54798296825753	10.7390538933119	3.20132594093141
chr1	40293628	40293635	+	16.0633692299738	15.9179403889013	3.57968463110397	11.7381951167485
chr1	40293901	40293923	+	10.0396057687336	12.5069531627082	1.19322821036799	2.13421729395427
chr1	40293959	40293975	+	11.043566345607	13.6439489047726	4.77291284147196	3.20132594093141
chr1	40294032	40294045	+	4.01584230749346	10.2329616785794	8.35259747257593	12.8053037637256
chr1	40422709	40422763	+	2.00792115374673	3.41098722619315	17.8984231555198	36.2816939972226
chr1	40422812	40422953	+	19.0752509605939	11.3699574206438	310.239334695677	186.744013220999
chr1	40422977	40423066	+	2.00792115374673	2.27399148412876	78.7530618842873	104.576647403759
chr1	40423161	40423177	+	2.00792115374673	1.13699574206438	2.38645642073598	11.7381951167485
chr1	40770892	40771003	+	20.0792115374673	13.6439489047726	31.0239334695677	18.1408469986113
chr1	40771432	40771441	+	2.00792115374673	3.41098722619315	1.19322821036799	4.26843458790854
chr1	40771562	40771582	+	2.00792115374673	2.27399148412876	5.96614105183995	1.06710864697714
chr1	41010237	41010255	+	1.00396057687336	1.13699574206438	2.38645642073598	6.40265188186281
chr1	41011657	41011690	+	6.02376346124019	13.6439489047726	7.15936926220794	11.7381951167485
chr1	41011771	41011786	+	2.00792115374673	6.82197445238629	4.77291284147196	3.20132594093141
chr1	41012352	41012355	+	4.01584230749346	13.6439489047726	2.38645642073598	5.33554323488568
chr1	41012399	41012420	+	24.0950538449607	31.8358807778027	7.15936926220794	6.40265188186281
chr1	41012509	41012523	+	5.01980288436682	17.0549361309657	2.38645642073598	2.13421729395427
chr1	41027322	41027356	-	2.00792115374673	3.41098722619315	1.19322821036799	4.26843458790854
chr1	41027568	41027604	-	4.01584230749346	1.13699574206438	5.96614105183995	2.13421729395427
chr1	42176779	42177101	-	687.712995158255	764.061138667265	813.781639470969	737.372075061201
chr1	42177127	42177150	-	2.00792115374673	3.41098722619315	8.35259747257593	19.2079556455884
chr1	42177328	42177350	-	5.01980288436682	4.54798296825753	1.19322821036799	2.13421729395427
chr1	42177501	42177507	-	4.01584230749346	2.27399148412876	11.9322821036799	3.20132594093141
chr1	42177679	42177726	-	10.0396057687336	5.68497871032191	3.57968463110397	2.13421729395427
chr1	42177962	42177965	-	1.00396057687336	2.27399148412876	1.19322821036799	1.06710864697714
chr1	42178110	42178116	-	3.01188173062009	2.27399148412876	7.15936926220794	2.13421729395427
chr1	42178260	42178264	-	5.01980288436682	10.2329616785794	10.7390538933119	12.8053037637256
chr1	42178288	42178315	-	11.043566345607	9.09596593651506	16.7051949451519	16.006629704657
chr1	42178499	42178521	-	9.03564519186028	15.9179403889013	13.1255103140479	8.53686917581709
chr1	42178592	42178611	-	4.01584230749346	1.13699574206438	2.38645642073598	1.06710864697714
chr1	42179037	42179046	-	3.01188173062009	3.41098722619315	2.38645642073598	5.33554323488568
chr1	42460261	42460373	+	23.0910932680874	23.876910583352	2.38645642073598	3.20132594093141
chr1	42667360	42667441	+	502.984249013556	392.263531012212	1493.92171938072	1630.54201258106
chr1	42676573	42676586	+	25.0990144218341	9.09596593651506	65.6275515702394	46.952780466994
chr1	42676613	42676633	+	21.0831721143407	7.95897019445067	9.54582568294392	30.9461507623369
chr1	42676688	42676698	+	3.01188173062009	5.68497871032191	15.5119667347839	12.8053037637256
chr1	42676724	42676733	+	2.00792115374673	4.54798296825753	3.57968463110397	1.06710864697714
chr1	42702027	42702044	+	102.403978841083	104.603608269923	83.5259747257593	182.47557863309
chr1	42702334	42702342	+	33.130699036821	73.9047232341848	42.9562155732476	6.40265188186281
chr1	42775477	42775509	+	3.01188173062009	3.41098722619315	7.15936926220794	19.2079556455884
chr1	42807083	42807153	-	7.02772403811355	3.41098722619315	35.7968463110397	27.7448248214055
chr1	42807257	42807280	-	1.00396057687336	2.27399148412876	3.57968463110397	1.06710864697714
chr1	42807369	42807412	-	3.01188173062009	1.13699574206438	3.57968463110397	2.13421729395427
chr1	42852447	42852450	+	3.01188173062009	2.27399148412876	4.77291284147196	1.06710864697714
chr1	42926294	42926492	-	14.0554480762271	11.3699574206438	39.3765309421437	51.2212150549025
chr1	42926596	42926758	-	11.043566345607	6.82197445238629	66.8207797806074	59.7580842307196
chr1	42926781	42927020	-	17.0673298068472	11.3699574206438	112.163451774591	133.388580872142
chr1	42959028	42959103	+	3.01188173062009	1.13699574206438	33.4103898903037	32.0132594093141
chr1	43164311	43164327	-	9.03564519186028	13.6439489047726	7.15936926220794	8.53686917581709
chr1	43164352	43164416	-	118.467348071057	112.562578464374	87.1056593568632	97.1068868749194
chr1	43363083	43363140	+	82.3247673036159	43.2058381984465	42.9562155732476	64.0265188186281
chr1	43363172	43363179	+	6.02376346124019	5.68497871032191	5.96614105183995	1.06710864697714
chr1	43363429	43363475	-	47.1861471130481	37.5208594881246	20.2848795762558	37.3488026441998
chr1	43383936	43383979	-	53.2099105742883	104.603608269923	32.2171616799357	50.1541064079254
chr1	43384077	43384084	-	8.03168461498692	6.82197445238629	10.7390538933119	8.53686917581709
chr1	43384751	43384755	-	5.01980288436682	18.1919318730301	8.35259747257593	7.46976052883995
chr1	43384777	43384817	-	47.1861471130481	81.8636934286355	50.1155848354556	29.8790421153598
chr1	43384838	43384840	-	6.02376346124019	9.09596593651506	2.38645642073598	4.26843458790854
chr1	43384876	43384895	-	6.02376346124019	7.95897019445067	2.38645642073598	8.53686917581709
chr1	43384939	43384961	-	5.01980288436682	9.09596593651506	4.77291284147196	4.26843458790854
chr1	43384993	43385017	-	6.02376346124019	6.82197445238629	9.54582568294392	8.53686917581709
chr1	43385037	43385047	-	1.00396057687336	6.82197445238629	5.96614105183995	6.40265188186281
chr1	43450793	43450795	+	3.01188173062009	2.27399148412876	1.19322821036799	2.13421729395427
chr1	43451198	43451240	-	172.681219222219	175.097344277915	4.77291284147196	10.6710864697714
chr1	43452492	43452495	+	8.03168461498692	4.54798296825753	5.96614105183995	2.13421729395427
chr1	43622035	43622051	+	3.01188173062009	1.13699574206438	3.57968463110397	1.06710864697714
chr1	43622244	43622364	+	36.1425807674411	38.657855230189	10.7390538933119	6.40265188186281
chr1	43622392	43622436	+	61.2415951892752	29.5618892936739	10.7390538933119	1.06710864697714
chr1	43622606	43622641	+	28.1108961524542	12.5069531627082	3.57968463110397	8.53686917581709
chr1	43622699	43622724	+	11.043566345607	21.6029190992233	3.57968463110397	5.33554323488568
chr1	43705120	43705127	+	1.00396057687336	3.41098722619315	2.38645642073598	3.20132594093141
chr1	43705286	43705321	+	17.0673298068472	20.4659233571589	4.77291284147196	6.40265188186281
chr1	43705373	43705376	+	12.0475269224804	21.6029190992233	7.15936926220794	9.60397782279422
chr1	43930565	43930598	+	11.043566345607	31.8358807778027	64.4343233598714	11.7381951167485
chr1	43967684	43967688	+	8.03168461498692	3.41098722619315	8.35259747257593	13.8724124107028
chr1	43973079	43973082	+	4.01584230749346	6.82197445238629	3.57968463110397	7.46976052883995
chr1	43973244	43973345	+	37.1465413443145	40.9318467143178	22.6713359969918	38.4159112911769
chr1	43977948	43977957	+	2.00792115374673	1.13699574206438	9.54582568294392	3.20132594093141
chr1	43977978	43978164	+	71.2812009580089	51.1648083928972	84.7192029361272	116.314842520508
chr1	43978184	43978263	+	8.03168461498692	12.5069531627082	4.77291284147196	14.9395210576799
chr1	43990429	43990461	+	3.01188173062009	2.27399148412876	5.96614105183995	4.26843458790854
chr1	43990524	43990564	+	8.03168461498692	3.41098722619315	15.5119667347839	17.0737383516342
chr1	43990712	43990722	+	6.02376346124019	4.54798296825753	11.9322821036799	77.8989312293309
chr1	43990746	43990781	+	8.03168461498692	3.41098722619315	21.4781077866238	5.33554323488568
chr1	43990808	43990861	+	49.1940682667949	31.8358807778027	120.516049247167	46.952780466994
chr1	43990891	43990922	+	22.087132691214	18.1919318730301	100.231169670911	171.804492163319
chr1	43991083	43991116	+	5.01980288436682	4.54798296825753	2.38645642073598	14.9395210576799
chr1	43991139	43991145	+	6.02376346124019	14.780944646837	11.9322821036799	13.8724124107028
chr1	44048268	44048469	+	465.837707669241	881.171700099896	15.5119667347839	11.7381951167485
chr1	44220565	44220645	+	261.029749987075	260.372024932743	46.5359002043516	87.5029090521251
chr1	44650744	44650871	+	23.0910932680874	20.4659233571589	34.6036181006717	16.006629704657
chr1	44650993	44651003	+	22.087132691214	11.3699574206438	38.1833027317757	18.1408469986113
chr1	44651035	44651073	+	10.0396057687336	9.09596593651506	14.3187385244159	22.4092815865198
chr1	44651132	44651169	+	2.00792115374673	3.41098722619315	14.3187385244159	11.7381951167485
chr1	44651204	44651224	+	6.02376346124019	1.13699574206438	5.96614105183995	2.13421729395427
chr1	44651306	44651528	+	62.2455557661486	71.6307317500561	68.0140079909754	116.314842520508
chr1	44651621	44651638	+	5.01980288436682	4.54798296825753	4.77291284147196	4.26843458790854
chr1	44651663	44651665	+	1.00396057687336	4.54798296825753	1.19322821036799	2.13421729395427
chr1	44767237	44767358	+	52.205949997415	52.3018041349616	188.530057238142	178.207144045182
chr1	44767378	44767465	+	64.2534769198953	46.6168254246397	115.743136405695	228.361250453107
chr1	44767488	44767549	+	313.23569998449	247.865071770035	261.31697807059	372.42091779502
chr1	44767596	44767603	+	1.00396057687336	3.41098722619315	11.9322821036799	7.46976052883995
chr1	44767639	44767641	+	1.00396057687336	1.13699574206438	2.38645642073598	1.06710864697714
chr1	44767677	44767682	+	9.03564519186028	3.41098722619315	3.57968463110397	12.8053037637256
chr1	44775860	44775866	+	27.1069355755808	23.876910583352	22.6713359969918	9.60397782279422
chr1	44778712	44778752	+	305.204015369503	327.454773714542	350.809093848189	221.958598571244
chr1	45002605	45002615	-	2.00792115374673	4.54798296825753	2.38645642073598	1.06710864697714
chr1	45015336	45015373	+	2.00792115374673	1.13699574206438	11.9322821036799	6.40265188186281
chr1	45015405	45015557	+	9.03564519186028	13.6439489047726	48.9223566250876	76.8318225823538
chr1	45303878	45303917	+	6.02376346124019	5.68497871032191	13.1255103140479	13.8724124107028
chr1	45343796	45343798	+	6.02376346124019	3.41098722619315	2.38645642073598	3.20132594093141
chr1	45343873	45343874	+	1.00396057687336	3.41098722619315	1.19322821036799	1.06710864697714
chr1	45509972	45509975	+	4.01584230749346	1.13699574206438	7.15936926220794	14.9395210576799
chr1	45511066	45511089	+	21.0831721143407	12.5069531627082	2.38645642073598	11.7381951167485
chr1	45511086	45511187	-	621.451597084613	389.989539528083	226.713359969918	454.58828361226
chr1	45511215	45511227	-	7.02772403811355	2.27399148412876	7.15936926220794	3.20132594093141
chr1	45511250	45511336	-	136.538638454778	134.165497563597	64.4343233598714	108.845081991668
chr1	45567046	45567073	+	1.00396057687336	2.27399148412876	1.19322821036799	3.20132594093141
chr1	45567440	45567444	+	1.00396057687336	3.41098722619315	5.96614105183995	2.13421729395427
chr1	45569990	45570027	+	30.1188173062009	52.3018041349616	41.7629873628796	37.3488026441998
chr1	45618243	45618255	+	3.01188173062009	2.27399148412876	3.57968463110397	5.33554323488568
chr1	45627400	45627429	-	14.0554480762271	12.5069531627082	9.54582568294392	9.60397782279422
chr1	45627513	45627548	-	12.0475269224804	34.1098722619315	38.1833027317757	42.6843458790854
chr1	45627763	45627791	-	4.01584230749346	5.68497871032191	21.4781077866238	37.3488026441998
chr1	45627824	45627870	-	2.00792115374673	2.27399148412876	5.96614105183995	4.26843458790854
chr1	45628043	45628045	-	1.00396057687336	1.13699574206438	2.38645642073598	4.26843458790854
chr1	45693965	45693975	+	2.00792115374673	1.13699574206438	1.19322821036799	2.13421729395427
chr1	46035991	46036026	+	7.02772403811355	5.68497871032191	1.19322821036799	2.13421729395427
chr1	46036077	46036116	+	5.01980288436682	2.27399148412876	1.19322821036799	1.06710864697714
chr1	46041847	46041850	-	11.043566345607	11.3699574206438	7.15936926220794	2.13421729395427
chr1	46188713	46188727	-	1.00396057687336	1.13699574206438	3.57968463110397	1.06710864697714
chr1	46188911	46188915	-	5.01980288436682	1.13699574206438	3.57968463110397	1.06710864697714
chr1	46189150	46189198	-	8.03168461498692	1.13699574206438	9.54582568294392	11.7381951167485
chr1	46192177	46192179	-	2.00792115374673	2.27399148412876	2.38645642073598	1.06710864697714
chr1	46192372	46192397	-	3.01188173062009	3.41098722619315	2.38645642073598	1.06710864697714
chr1	46278515	46278536	-	1.00396057687336	5.68497871032191	7.15936926220794	2.13421729395427
chr1	46278613	46278643	-	3.01188173062009	1.13699574206438	10.7390538933119	11.7381951167485
chr1	46278720	46278817	-	8.03168461498692	3.41098722619315	36.9900745214077	25.6106075274513
chr1	46278839	46278863	-	1.00396057687336	1.13699574206438	2.38645642073598	5.33554323488568
chr1	46316582	46316647	+	53.2099105742883	76.1787147183136	140.800928823423	112.046407932599
chr1	46316678	46316755	+	209.827760566533	225.125156928748	465.359002043516	624.258558481624
chr1	46353008	46353029	+	5.01980288436682	3.41098722619315	15.5119667347839	4.26843458790854
chr1	46360702	46360704	+	1.00396057687336	1.13699574206438	3.57968463110397	1.06710864697714
chr1	46361587	46361603	+	1.00396057687336	3.41098722619315	8.35259747257593	2.13421729395427
chr1	46361651	46361667	+	2.00792115374673	1.13699574206438	5.96614105183995	5.33554323488568
chr1	46361700	46361736	+	1.00396057687336	5.68497871032191	8.35259747257593	10.6710864697714
chr1	46361768	46361814	+	8.03168461498692	11.3699574206438	35.7968463110397	19.2079556455884
chr1	46361830	46361837	+	2.00792115374673	2.27399148412876	4.77291284147196	1.06710864697714
chr1	46361874	46361880	+	11.043566345607	11.3699574206438	8.35259747257593	4.26843458790854
chr1	46361908	46361980	+	6.02376346124019	13.6439489047726	28.6374770488317	16.006629704657
chr1	46362103	46362126	+	6.02376346124019	5.68497871032191	8.35259747257593	6.40265188186281
chr1	46557603	46557651	-	238.942617295861	189.878288924752	193.302970079614	325.468137328026
chr1	46557718	46557721	-	2.00792115374673	1.13699574206438	3.57968463110397	1.06710864697714
chr1	46557800	46557807	-	3.01188173062009	4.54798296825753	11.9322821036799	5.33554323488568
chr1	46607798	46607823	-	5.01980288436682	2.27399148412876	2.38645642073598	5.33554323488568
chr1	46634951	46634954	-	4.01584230749346	6.82197445238629	9.54582568294392	6.40265188186281
chr1	46635074	46635112	-	3.01188173062009	4.54798296825753	3.57968463110397	1.06710864697714
chr1	46635456	46635486	-	8.03168461498692	5.68497871032191	3.57968463110397	3.20132594093141
chr1	46635513	46635569	-	14.0554480762271	7.95897019445067	16.7051949451519	7.46976052883995
chr1	46635625	46635697	-	3.01188173062009	6.82197445238629	11.9322821036799	6.40265188186281
chr1	46676244	46676246	-	2.00792115374673	1.13699574206438	3.57968463110397	1.06710864697714
chr1	46676470	46676473	-	8.03168461498692	1.13699574206438	4.77291284147196	1.06710864697714
chr1	46676959	46676966	-	2.00792115374673	12.5069531627082	4.77291284147196	4.26843458790854
chr1	46677003	46677007	-	5.01980288436682	4.54798296825753	4.77291284147196	6.40265188186281
chr1	46677696	46677716	-	11.043566345607	1.13699574206438	1.19322821036799	2.13421729395427
chr1	46678165	46678171	-	17.0673298068472	18.1919318730301	20.2848795762558	5.33554323488568
chr1	46678201	46678218	-	6.02376346124019	3.41098722619315	9.54582568294392	8.53686917581709
chr1	46678320	46678327	-	4.01584230749346	2.27399148412876	5.96614105183995	2.13421729395427
chr1	46678431	46678452	-	12.0475269224804	10.2329616785794	7.15936926220794	8.53686917581709
chr1	47179273	47179291	+	2.00792115374673	4.54798296825753	1.19322821036799	1.06710864697714
chr1	47179322	47179421	+	55.217831728035	61.3977700714766	52.5020412561915	42.6843458790854
chr1	47250290	47250296	-	3.01188173062009	2.27399148412876	9.54582568294392	10.6710864697714
chr1	47377362	47377392	+	6.02376346124019	7.95897019445067	5.96614105183995	19.2079556455884
chr1	47377428	47377453	+	1.00396057687336	4.54798296825753	13.1255103140479	20.2750642925656
chr1	47377495	47377546	+	20.0792115374673	17.0549361309657	26.2510206280958	66.1607361125824
chr1	47377567	47377590	+	1.00396057687336	2.27399148412876	5.96614105183995	4.26843458790854
chr1	47377745	47377751	+	3.01188173062009	3.41098722619315	2.38645642073598	5.33554323488568
chr1	47377921	47377928	+	3.01188173062009	3.41098722619315	1.19322821036799	1.06710864697714
chr1	47378044	47378069	+	4.01584230749346	2.27399148412876	13.1255103140479	13.8724124107028
chr1	47378114	47378122	+	1.00396057687336	1.13699574206438	2.38645642073598	1.06710864697714
chr1	47378320	47378340	+	3.01188173062009	12.5069531627082	4.77291284147196	7.46976052883995
chr1	47378391	47378449	+	3.01188173062009	5.68497871032191	5.96614105183995	5.33554323488568
chr1	47378479	47378506	+	6.02376346124019	6.82197445238629	10.7390538933119	8.53686917581709
chr1	47378534	47378586	+	5.01980288436682	7.95897019445067	14.3187385244159	16.006629704657
chr1	47378617	47378663	+	2.00792115374673	7.95897019445067	14.3187385244159	6.40265188186281
chr1	47378766	47378782	+	9.03564519186028	11.3699574206438	16.7051949451519	6.40265188186281
chr1	50423651	50423652	+	7.02772403811355	6.82197445238629	1.19322821036799	3.20132594093141
chr1	50441296	50441305	-	18.0712903837206	22.7399148412876	13.1255103140479	13.8724124107028
chr1	50441370	50441385	-	14.0554480762271	10.2329616785794	11.9322821036799	18.1408469986113
chr1	50974277	50974293	+	37.1465413443145	18.1919318730301	3.57968463110397	6.40265188186281
chr1	50974564	50974602	+	8.03168461498692	21.6029190992233	2.38645642073598	1.06710864697714
chr1	51271358	51271386	+	2.00792115374673	4.54798296825753	2.38645642073598	1.06710864697714
chr1	51271724	51271749	+	1.00396057687336	2.27399148412876	2.38645642073598	3.20132594093141
chr1	51272742	51272773	+	3.01188173062009	2.27399148412876	2.38645642073598	2.13421729395427
chr1	51354299	51354312	-	1.00396057687336	3.41098722619315	1.19322821036799	4.26843458790854
chr1	51354351	51354353	-	4.01584230749346	2.27399148412876	1.19322821036799	6.40265188186281
chr1	51355077	51355079	-	2.00792115374673	3.41098722619315	1.19322821036799	7.46976052883995
chr1	51355282	51355325	-	2.00792115374673	3.41098722619315	10.7390538933119	5.33554323488568
chr1	51355749	51355763	-	4.01584230749346	2.27399148412876	9.54582568294392	9.60397782279422
chr1	51787712	51787832	+	17.0673298068472	6.82197445238629	56.0817258872955	44.8185631730397
chr1	51787861	51787870	+	12.0475269224804	5.68497871032191	33.4103898903037	29.8790421153598
chr1	51787901	51787980	+	46.1821865361748	72.7677274921204	201.65556755219	158.999188399593
chr1	51788001	51788035	+	15.0594086531005	15.9179403889013	53.6952694665595	33.0803680562912
chr1	51788058	51788083	+	18.0712903837206	14.780944646837	26.2510206280958	28.8119334683827
chr1	51788257	51788337	+	2.00792115374673	4.54798296825753	15.5119667347839	4.26843458790854
chr1	51789243	51789322	-	28.1108961524542	25.0139063254164	40.5697591525116	37.3488026441998
chr1	51789347	51789436	-	169.669337491599	143.261463500112	375.866886265917	331.870789209889
chr1	51789573	51789655	-	212.839642297153	221.714169702554	460.586089202044	534.621432135545
chr1	51790532	51790644	-	200.792115374673	216.029190992233	461.779317412412	316.931268152209
chr1	51790907	51790921	-	2.00792115374673	1.13699574206438	20.2848795762558	5.33554323488568
chr1	51790943	51790987	-	12.0475269224804	11.3699574206438	62.0478669391355	9.60397782279422
chr1	51791577	51791664	-	20.0792115374673	13.6439489047726	91.8785721983352	56.5567582897882
chr1	51792054	51792062	-	1.00396057687336	3.41098722619315	8.35259747257593	7.46976052883995
chr1	52020169	52020293	-	40.1584230749346	51.1648083928972	36.9900745214077	35.2145853502455
chr1	52020314	52020354	-	2.00792115374673	2.27399148412876	2.38645642073598	2.13421729395427
chr1	52020732	52020810	-	3.01188173062009	2.27399148412876	1.19322821036799	2.13421729395427
chr1	52020863	52020931	-	2.00792115374673	1.13699574206438	1.19322821036799	3.20132594093141
chr1	52032178	52032181	-	1.00396057687336	3.41098722619315	1.19322821036799	2.13421729395427
chr1	52032440	52032448	-	2.00792115374673	2.27399148412876	1.19322821036799	1.06710864697714
chr1	52033782	52033827	-	76.3010038423757	53.438799877026	19.0916513658878	52.2883237018796
chr1	52086978	52087002	+	8.03168461498692	10.2329616785794	9.54582568294392	3.20132594093141
chr1	52088226	52088236	+	1.00396057687336	1.13699574206438	3.57968463110397	2.13421729395427
chr1	52088387	52088396	+	6.02376346124019	10.2329616785794	7.15936926220794	7.46976052883995
chr1	52346348	52346391	+	15.0594086531005	9.09596593651506	2.38645642073598	3.20132594093141
chr1	52346603	52346614	+	17.0673298068472	14.780944646837	11.9322821036799	3.20132594093141
chr1	52352580	52352619	-	4.01584230749346	17.0549361309657	5.96614105183995	4.26843458790854
chr1	52352655	52352658	-	4.01584230749346	2.27399148412876	1.19322821036799	4.26843458790854
chr1	52372860	52372885	-	2.00792115374673	5.68497871032191	11.9322821036799	7.46976052883995
chr1	52372911	52372915	-	4.01584230749346	2.27399148412876	3.57968463110397	2.13421729395427
chr1	52372965	52372972	-	3.01188173062009	3.41098722619315	1.19322821036799	6.40265188186281
chr1	52416717	52416778	+	30.1188173062009	36.3838637460602	25.0577924177278	38.4159112911769
chr1	52416832	52416843	+	9.03564519186028	28.4248935516096	23.8645642073598	32.0132594093141
chr1	52416903	52416980	+	11.043566345607	30.6988850357383	34.6036181006717	39.483019938154
chr1	52417267	52417268	+	9.03564519186028	10.2329616785794	13.1255103140479	7.46976052883995
chr1	52417398	52417411	+	8.03168461498692	4.54798296825753	17.8984231555198	12.8053037637256
chr1	52417434	52417440	+	4.01584230749346	4.54798296825753	13.1255103140479	5.33554323488568
chr1	52417520	52417557	+	15.0594086531005	6.82197445238629	23.8645642073598	14.9395210576799
chr1	52418062	52418105	+	6.02376346124019	13.6439489047726	11.9322821036799	10.6710864697714
chr1	52423345	52423346	-	4.01584230749346	2.27399148412876	1.19322821036799	1.06710864697714
chr1	52423867	52423870	-	6.02376346124019	6.82197445238629	3.57968463110397	6.40265188186281
chr1	52423903	52423997	-	46.1821865361748	48.8908169087684	35.7968463110397	53.3554323488568
chr1	52684521	52684544	-	14.0554480762271	27.2878978095452	3.57968463110397	7.46976052883995
chr1	52684779	52684787	-	36.1425807674411	37.5208594881246	15.5119667347839	30.9461507623369
chr1	52687515	52687517	-	2.00792115374673	2.27399148412876	1.19322821036799	1.06710864697714
chr1	52821825	52821829	+	1.00396057687336	3.41098722619315	5.96614105183995	2.13421729395427
chr1	52822291	52822297	+	3.01188173062009	5.68497871032191	4.77291284147196	2.13421729395427
chr1	52823271	52823282	+	4.01584230749346	3.41098722619315	2.38645642073598	5.33554323488568
chr1	52823418	52823504	+	8.03168461498692	9.09596593651506	20.2848795762558	131.254363578188
chr1	52825293	52825314	+	7.02772403811355	9.09596593651506	5.96614105183995	1.06710864697714
chr1	52825468	52825475	+	2.00792115374673	3.41098722619315	4.77291284147196	2.13421729395427
chr1	52827185	52827187	+	1.00396057687336	1.13699574206438	1.19322821036799	2.13421729395427
chr1	53047865	53047924	+	4.01584230749346	1.13699574206438	8.35259747257593	4.26843458790854
chr1	53050607	53050657	+	1.00396057687336	1.13699574206438	21.4781077866238	17.0737383516342
chr1	53050686	53050902	+	61.2415951892752	42.0688424563821	116.936364616063	68.2949534065367
chr1	53050928	53050999	+	56.2217923049084	51.1648083928972	57.2749540976635	33.0803680562912
chr1	53051314	53051346	+	5.01980288436682	1.13699574206438	1.19322821036799	4.26843458790854
chr1	53051540	53051576	+	5.01980288436682	2.27399148412876	7.15936926220794	4.26843458790854
chr1	53214126	53214180	+	5.01980288436682	11.3699574206438	11.9322821036799	7.46976052883995
chr1	53214225	53214305	-	8.03168461498692	5.68497871032191	14.3187385244159	8.53686917581709
chr1	53214442	53214471	-	1.00396057687336	1.13699574206438	4.77291284147196	8.53686917581709
chr1	53226953	53227026	-	127.502993262917	170.549361309657	194.496198289982	237.965228275901
chr1	53246303	53246308	-	3.01188173062009	1.13699574206438	3.57968463110397	5.33554323488568
chr1	53246470	53246500	-	6.02376346124019	1.13699574206438	4.77291284147196	8.53686917581709
chr1	53246641	53246667	-	69.2732798042621	31.8358807778027	58.4681823080315	40.5501285851312
chr1	53246699	53246714	-	43.1703048055547	13.6439489047726	25.0577924177278	38.4159112911769
chr1	53246847	53246873	-	4.01584230749346	6.82197445238629	11.9322821036799	9.60397782279422
chr1	53246902	53246962	-	45.1782259593014	25.0139063254164	59.6614105183995	26.6777161744284
chr1	53246991	53247033	-	15.0594086531005	5.68497871032191	10.7390538933119	12.8053037637256
chr1	53765494	53765524	-	8.03168461498692	17.0549361309657	8.35259747257593	6.40265188186281
chr1	53765582	53765642	-	2.00792115374673	7.95897019445067	7.15936926220794	1.06710864697714
chr1	53765675	53765678	-	2.00792115374673	1.13699574206438	2.38645642073598	3.20132594093141
chr1	53765865	53765914	-	9.03564519186028	14.780944646837	5.96614105183995	26.6777161744284
chr1	53765984	53765998	-	18.0712903837206	18.1919318730301	7.15936926220794	11.7381951167485
chr1	53767747	53767780	-	4.01584230749346	6.82197445238629	3.57968463110397	2.13421729395427
chr1	53767813	53767824	-	2.00792115374673	2.27399148412876	5.96614105183995	6.40265188186281
chr1	53851754	53851824	-	13.0514874993537	23.876910583352	17.8984231555198	17.0737383516342
chr1	53851881	53851884	-	1.00396057687336	9.09596593651506	9.54582568294392	4.26843458790854
chr1	53921588	53921605	-	16.0633692299738	23.876910583352	14.3187385244159	28.8119334683827
chr1	53923698	53923711	-	3.01188173062009	2.27399148412876	20.2848795762558	40.5501285851312
chr1	53967980	53968005	+	6.02376346124019	15.9179403889013	19.0916513658878	13.8724124107028
chr1	53968071	53968104	+	26.1029749987075	47.753821166704	54.8884976769275	38.4159112911769
chr1	54031699	54031740	-	32.1267384599477	31.8358807778027	15.5119667347839	10.6710864697714
chr1	54031923	54032100	-	35.1386201905678	40.9318467143178	25.0577924177278	19.2079556455884
chr1	54032125	54032234	-	33.130699036821	20.4659233571589	21.4781077866238	13.8724124107028
chr1	54097367	54097377	+	2.00792115374673	2.27399148412876	4.77291284147196	1.06710864697714
chr1	54218170	54218272	+	82.3247673036159	97.7816338175368	96.6514850398071	148.328101929822
chr1	54218296	54218363	+	189.748549029066	87.5486721389574	51.3088130458235	193.146665102862
chr1	54225429	54225444	+	1.00396057687336	5.68497871032191	1.19322821036799	5.33554323488568
chr1	54225576	54225587	-	2.00792115374673	2.27399148412876	2.38645642073598	6.40265188186281
chr1	54226659	54226667	-	3.01188173062009	3.41098722619315	3.57968463110397	1.06710864697714
chr1	54226690	54226769	-	795.136776883705	1156.32466967948	1822.05947723192	1385.10702377632
chr1	54226787	54226924	-	46.1821865361748	56.8497871032191	93.0718004087032	43.7514545260626
chr1	54226944	54226946	-	1.00396057687336	1.13699574206438	7.15936926220794	3.20132594093141
chr1	54227027	54227033	-	6.02376346124019	4.54798296825753	19.0916513658878	11.7381951167485
chr1	54238378	54238379	+	40.1584230749346	18.1919318730301	2.38645642073598	9.60397782279422
chr1	54722712	54722733	+	3.01188173062009	1.13699574206438	13.1255103140479	5.33554323488568
chr1	54733704	54733711	+	9.03564519186028	3.41098722619315	9.54582568294392	13.8724124107028
chr1	54741411	54741412	+	3.01188173062009	3.41098722619315	3.57968463110397	5.33554323488568
chr1	54741594	54741626	+	5.01980288436682	3.41098722619315	7.15936926220794	6.40265188186281
chr1	54741650	54741660	+	6.02376346124019	5.68497871032191	15.5119667347839	21.3421729395427
chr1	54741690	54741712	+	3.01188173062009	2.27399148412876	3.57968463110397	1.06710864697714
chr1	54742031	54742038	+	4.01584230749346	5.68497871032191	3.57968463110397	5.33554323488568
chr1	54742593	54742595	+	6.02376346124019	10.2329616785794	2.38645642073598	9.60397782279422
chr1	54849654	54849767	-	29.1148567293276	25.0139063254164	8.35259747257593	16.006629704657
chr1	54849791	54850008	-	28.1108961524542	19.3289276150945	17.8984231555198	29.8790421153598
chr1	54850033	54850084	-	6.02376346124019	4.54798296825753	4.77291284147196	14.9395210576799
chr1	54850109	54850153	-	3.01188173062009	2.27399148412876	3.57968463110397	1.06710864697714
chr1	54850456	54850565	-	7.02772403811355	11.3699574206438	14.3187385244159	16.006629704657
chr1	54850688	54850809	-	2.00792115374673	2.27399148412876	1.19322821036799	2.13421729395427
chr1	54850901	54850980	-	6.02376346124019	4.54798296825753	4.77291284147196	2.13421729395427
chr1	54851216	54851298	-	3.01188173062009	5.68497871032191	3.57968463110397	3.20132594093141
chr1	54851385	54851418	-	1.00396057687336	1.13699574206438	1.19322821036799	1.06710864697714
chr1	54851913	54852007	-	3.01188173062009	2.27399148412876	1.19322821036799	2.13421729395427
chr1	54852034	54852078	-	1.00396057687336	2.27399148412876	1.19322821036799	2.13421729395427
chr1	55063599	55063633	+	8.03168461498692	12.5069531627082	15.5119667347839	5.33554323488568
chr1	55063736	55063827	+	6.02376346124019	2.27399148412876	1.19322821036799	1.06710864697714
chr1	55063994	55064011	+	11.043566345607	10.2329616785794	5.96614105183995	1.06710864697714
chr1	55064636	55064647	+	14.0554480762271	9.09596593651506	8.35259747257593	3.20132594093141
chr1	55064683	55064752	+	8.03168461498692	10.2329616785794	4.77291284147196	5.33554323488568
chr1	55066407	55066409	-	3.01188173062009	1.13699574206438	1.19322821036799	3.20132594093141
chr1	55066549	55066555	-	25.0990144218341	10.2329616785794	20.2848795762558	20.2750642925656
chr1	55067169	55067186	-	2.00792115374673	1.13699574206438	5.96614105183995	7.46976052883995
chr1	55067832	55067854	-	7.02772403811355	12.5069531627082	20.2848795762558	30.9461507623369
chr1	55068470	55068472	-	2.00792115374673	1.13699574206438	2.38645642073598	2.13421729395427
chr1	55068630	55068633	-	9.03564519186028	10.2329616785794	5.96614105183995	8.53686917581709
chr1	55068803	55068819	-	1.00396057687336	1.13699574206438	2.38645642073598	2.13421729395427
chr1	55068850	55068878	-	1.00396057687336	3.41098722619315	2.38645642073598	5.33554323488568
chr1	55069021	55069026	-	2.00792115374673	1.13699574206438	2.38645642073598	2.13421729395427
chr1	58480856	58480858	-	2.00792115374673	4.54798296825753	2.38645642073598	1.06710864697714
chr1	58655325	58655328	-	2.00792115374673	3.41098722619315	1.19322821036799	1.06710864697714
chr1	58655441	58655457	-	1.00396057687336	1.13699574206438	1.19322821036799	2.13421729395427
chr1	58655915	58655960	-	3.01188173062009	2.27399148412876	16.7051949451519	25.6106075274513
chr1	58659693	58659726	-	2.00792115374673	1.13699574206438	14.3187385244159	2.13421729395427
chr1	58781416	58781471	-	1.00396057687336	1.13699574206438	4.77291284147196	1.06710864697714
chr1	58781557	58781654	-	2.00792115374673	19.3289276150945	13.1255103140479	21.3421729395427
chr1	58781717	58781725	-	7.02772403811355	14.780944646837	19.0916513658878	9.60397782279422
chr1	61455634	61455641	+	2.00792115374673	4.54798296825753	1.19322821036799	3.20132594093141
chr1	61455753	61455764	+	8.03168461498692	6.82197445238629	4.77291284147196	1.06710864697714
chr1	61455809	61455823	+	20.0792115374673	11.3699574206438	7.15936926220794	4.26843458790854
chr1	61455965	61455985	+	7.02772403811355	12.5069531627082	2.38645642073598	7.46976052883995
chr1	61456097	61456115	+	5.01980288436682	13.6439489047726	4.77291284147196	5.33554323488568
chr1	61456277	61456311	+	130.514874993537	95.5076423334081	38.1833027317757	43.7514545260626
chr1	61456716	61456740	+	4.01584230749346	5.68497871032191	2.38645642073598	2.13421729395427
chr1	61457458	61457502	+	10.0396057687336	9.09596593651506	2.38645642073598	3.20132594093141
chr1	61459898	61459908	+	19.0752509605939	10.2329616785794	1.19322821036799	8.53686917581709
chr1	61681139	61681182	-	6.02376346124019	5.68497871032191	7.15936926220794	2.13421729395427
chr1	62451237	62451243	+	4.01584230749346	2.27399148412876	1.19322821036799	1.06710864697714
chr1	62451432	62451479	+	18.0712903837206	13.6439489047726	7.15936926220794	3.20132594093141
chr1	62451528	62451534	+	4.01584230749346	7.95897019445067	1.19322821036799	2.13421729395427
chr1	62451602	62451608	+	3.01188173062009	17.0549361309657	4.77291284147196	2.13421729395427
chr1	62451667	62451679	+	40.1584230749346	51.1648083928972	14.3187385244159	23.476390233497
chr1	62451706	62451711	+	37.1465413443145	108.014595496116	25.0577924177278	10.6710864697714
chr1	62864893	62864895	+	2.00792115374673	7.95897019445067	2.38645642073598	7.46976052883995
chr1	63437146	63437155	+	1.00396057687336	1.13699574206438	2.38645642073598	7.46976052883995
chr1	63440800	63440804	-	20.0792115374673	53.438799877026	29.8307052591997	49.0869977609482
chr1	63440860	63440888	-	8.03168461498692	5.68497871032191	15.5119667347839	12.8053037637256
chr1	64833261	64833288	-	1.00396057687336	2.27399148412876	2.38645642073598	2.13421729395427
chr1	64833442	64833461	-	2.00792115374673	2.27399148412876	1.19322821036799	1.06710864697714
chr1	64834214	64834238	-	4.01584230749346	1.13699574206438	7.15936926220794	4.26843458790854
chr1	65226789	65226806	+	3.01188173062009	4.54798296825753	14.3187385244159	24.5434988804741
chr1	65228696	65228706	+	6.02376346124019	4.54798296825753	29.8307052591997	10.6710864697714
chr1	65432293	65432301	+	1.00396057687336	1.13699574206438	4.77291284147196	2.13421729395427
chr1	65433091	65433109	+	3.01188173062009	1.13699574206438	15.5119667347839	3.20132594093141
chr1	65433194	65433290	+	4.01584230749346	3.41098722619315	10.7390538933119	4.26843458790854
chr1	65433296	65433374	+	3.01188173062009	2.27399148412876	7.15936926220794	3.20132594093141
chr1	65433431	65433453	+	11.043566345607	13.6439489047726	11.9322821036799	19.2079556455884
chr1	65433538	65433579	+	1.00396057687336	9.09596593651506	5.96614105183995	12.8053037637256
chr1	65433603	65433633	+	1.00396057687336	7.95897019445067	4.77291284147196	8.53686917581709
chr1	65433958	65433967	+	3.01188173062009	3.41098722619315	5.96614105183995	2.13421729395427
chr1	65435960	65435968	+	2.00792115374673	1.13699574206438	3.57968463110397	5.33554323488568
chr1	66985470	66985472	+	1.00396057687336	1.13699574206438	1.19322821036799	2.13421729395427
chr1	66985654	66985695	+	5.01980288436682	10.2329616785794	4.77291284147196	1.06710864697714
chr1	66985781	66985805	+	5.01980288436682	12.5069531627082	1.19322821036799	32.0132594093141
chr1	66986051	66986063	+	27.1069355755808	23.876910583352	15.5119667347839	8.53686917581709
chr1	66986724	66986731	+	7.02772403811355	5.68497871032191	5.96614105183995	5.33554323488568
chr1	66986947	66986949	+	2.00792115374673	4.54798296825753	1.19322821036799	2.13421729395427
chr1	66987351	66987352	+	1.00396057687336	4.54798296825753	3.57968463110397	2.13421729395427
chr1	66987421	66987475	+	16.0633692299738	9.09596593651506	10.7390538933119	6.40265188186281
chr1	66987619	66987640	+	2.00792115374673	6.82197445238629	3.57968463110397	3.20132594093141
chr1	66987807	66987855	+	26.1029749987075	56.8497871032191	42.9562155732476	27.7448248214055
chr1	67000517	67000571	-	34.1346596136944	30.6988850357383	4.77291284147196	7.46976052883995
chr1	67000621	67000629	-	2.00792115374673	4.54798296825753	2.38645642073598	1.06710864697714
chr1	67004162	67004181	-	5.01980288436682	10.2329616785794	2.38645642073598	2.13421729395427
chr1	67004242	67004261	-	9.03564519186028	6.82197445238629	14.3187385244159	2.13421729395427
chr1	67004333	67004357	-	11.043566345607	7.95897019445067	2.38645642073598	3.20132594093141
chr1	67408353	67408363	-	7.02772403811355	6.82197445238629	5.96614105183995	3.20132594093141
chr1	67409458	67409460	-	5.01980288436682	2.27399148412876	5.96614105183995	2.13421729395427
chr1	67410516	67410530	-	1.00396057687336	1.13699574206438	1.19322821036799	5.33554323488568
chr1	67411021	67411070	-	3.01188173062009	9.09596593651506	5.96614105183995	2.13421729395427
chr1	67411096	67411132	-	9.03564519186028	14.780944646837	20.2848795762558	10.6710864697714
chr1	67411180	67411201	-	9.03564519186028	6.82197445238629	7.15936926220794	2.13421729395427
chr1	67411342	67411370	-	11.043566345607	6.82197445238629	10.7390538933119	1.06710864697714
chr1	67411409	67411467	-	12.0475269224804	10.2329616785794	7.15936926220794	10.6710864697714
chr1	67411632	67411688	-	19.0752509605939	15.9179403889013	8.35259747257593	7.46976052883995
chr1	67411779	67411836	-	33.130699036821	30.6988850357383	13.1255103140479	36.2816939972226
chr1	67411874	67411889	-	14.0554480762271	7.95897019445067	2.38645642073598	12.8053037637256
chr1	67411910	67411916	-	20.0792115374673	15.9179403889013	16.7051949451519	24.5434988804741
chr1	67411966	67411978	-	10.0396057687336	13.6439489047726	9.54582568294392	12.8053037637256
chr1	67412001	67412021	-	9.03564519186028	4.54798296825753	3.57968463110397	6.40265188186281
chr1	67412073	67412094	-	10.0396057687336	5.68497871032191	14.3187385244159	8.53686917581709
chr1	67412156	67412163	-	26.1029749987075	28.4248935516096	27.4442488384638	26.6777161744284
chr1	67412205	67412257	-	13.0514874993537	9.09596593651506	17.8984231555198	16.006629704657
chr1	67412350	67412398	-	19.0752509605939	25.0139063254164	22.6713359969918	25.6106075274513
chr1	67412523	67412529	-	5.01980288436682	1.13699574206438	3.57968463110397	6.40265188186281
chr1	67413126	67413149	-	11.043566345607	6.82197445238629	9.54582568294392	12.8053037637256
chr1	67413184	67413194	-	3.01188173062009	3.41098722619315	1.19322821036799	7.46976052883995
chr1	67687876	67687895	+	6.02376346124019	6.82197445238629	106.197310722751	74.6976052883995
chr1	67687921	67688047	+	8.03168461498692	11.3699574206438	100.231169670911	128.053037637256
chr1	67688156	67688168	+	1.00396057687336	10.2329616785794	14.3187385244159	10.6710864697714
chr1	67688261	67688316	+	1.00396057687336	6.82197445238629	11.9322821036799	9.60397782279422
chr1	67701967	67701997	-	19.0752509605939	27.2878978095452	5.96614105183995	1.06710864697714
chr1	67702042	67702060	-	7.02772403811355	11.3699574206438	1.19322821036799	2.13421729395427
chr1	67702630	67702671	-	33.130699036821	42.0688424563821	7.15936926220794	11.7381951167485
chr1	67704084	67704101	-	3.01188173062009	5.68497871032191	1.19322821036799	1.06710864697714
chr1	68474602	68474614	-	6.02376346124019	6.82197445238629	1.19322821036799	2.13421729395427
chr1	68474668	68474690	-	11.043566345607	6.82197445238629	1.19322821036799	3.20132594093141
chr1	68475608	68475630	-	3.01188173062009	9.09596593651506	2.38645642073598	1.06710864697714
chr1	68496669	68496700	+	54.2138711511617	62.534765813541	41.7629873628796	32.0132594093141
chr1	68538458	68538460	+	8.03168461498692	14.780944646837	2.38645642073598	1.06710864697714
chr1	70144910	70144911	-	2.00792115374673	1.13699574206438	1.19322821036799	1.06710864697714
chr1	70250795	70250862	+	25.0990144218341	31.8358807778027	17.8984231555198	17.0737383516342
chr1	70250980	70251019	+	3.01188173062009	3.41098722619315	8.35259747257593	4.26843458790854
chr1	70251356	70251430	+	11.043566345607	17.0549361309657	8.35259747257593	10.6710864697714
chr1	70251472	70251524	+	6.02376346124019	14.780944646837	3.57968463110397	4.26843458790854
chr1	70251572	70251621	+	17.0673298068472	19.3289276150945	11.9322821036799	7.46976052883995
chr1	70251679	70251721	+	20.0792115374673	31.8358807778027	20.2848795762558	45.8856718200168
chr1	70251812	70251833	+	3.01188173062009	5.68497871032191	3.57968463110397	2.13421729395427
chr1	70251929	70251993	+	7.02772403811355	12.5069531627082	13.1255103140479	5.33554323488568
chr1	70439224	70439226	+	2.00792115374673	25.0139063254164	4.77291284147196	7.46976052883995
chr1	70439374	70439400	+	18.0712903837206	72.7677274921204	19.0916513658878	18.1408469986113
chr1	71063368	71063389	-	1.00396057687336	4.54798296825753	9.54582568294392	5.33554323488568
chr1	71063435	71063478	-	1.00396057687336	3.41098722619315	4.77291284147196	6.40265188186281
chr1	71063528	71063596	-	4.01584230749346	5.68497871032191	4.77291284147196	9.60397782279422
chr1	71063678	71063682	-	5.01980288436682	1.13699574206438	2.38645642073598	5.33554323488568
chr1	71063873	71064013	-	401.584230749346	452.524305341624	726.675980114106	618.923015246739
chr1	71064038	71064057	-	4.01584230749346	10.2329616785794	20.2848795762558	5.33554323488568
chr1	71064087	71064119	-	9.03564519186028	7.95897019445067	23.8645642073598	16.006629704657
chr1	71064153	71064216	-	9.03564519186028	13.6439489047726	27.4442488384638	19.2079556455884
chr1	71064244	71064287	-	7.02772403811355	13.6439489047726	35.7968463110397	28.8119334683827
chr1	71064373	71064428	-	18.0712903837206	19.3289276150945	26.2510206280958	19.2079556455884
chr1	71064450	71064476	-	25.0990144218341	38.657855230189	62.0478669391355	51.2212150549025
chr1	71064529	71064555	-	16.0633692299738	14.780944646837	56.0817258872955	22.4092815865198
chr1	71064580	71064603	-	3.01188173062009	5.68497871032191	19.0916513658878	4.26843458790854
chr1	71064627	71064717	-	11.043566345607	14.780944646837	63.2410951495034	43.7514545260626
chr1	71064727	71064752	-	5.01980288436682	3.41098722619315	4.77291284147196	1.06710864697714
chr1	71064968	71064975	-	5.01980288436682	22.7399148412876	21.4781077866238	17.0737383516342
chr1	71065008	71065043	-	9.03564519186028	4.54798296825753	27.4442488384638	10.6710864697714
chr1	71065080	71065136	-	5.01980288436682	11.3699574206438	19.0916513658878	2.13421729395427
chr1	71065706	71065713	-	6.02376346124019	4.54798296825753	5.96614105183995	2.13421729395427
chr1	71081347	71081372	+	14.0554480762271	21.6029190992233	46.5359002043516	27.7448248214055
chr1	74705589	74705598	-	25.0990144218341	25.0139063254164	56.0817258872955	33.0803680562912
chr1	74705619	74705667	-	1.00396057687336	1.13699574206438	3.57968463110397	3.20132594093141
chr1	74705695	74705742	-	4.01584230749346	1.13699574206438	8.35259747257593	2.13421729395427
chr1	74705786	74705830	-	6.02376346124019	5.68497871032191	7.15936926220794	7.46976052883995
chr1	74705884	74705950	-	2.00792115374673	1.13699574206438	1.19322821036799	3.20132594093141
chr1	74706120	74706151	-	1.00396057687336	2.27399148412876	1.19322821036799	3.20132594093141
chr1	74764129	74764174	+	6.02376346124019	4.54798296825753	3.57968463110397	3.20132594093141
chr1	74765418	74765421	+	1.00396057687336	1.13699574206438	5.96614105183995	1.06710864697714
chr1	74766397	74766401	+	7.02772403811355	9.09596593651506	3.57968463110397	4.26843458790854
chr1	75762826	75762833	+	9.03564519186028	6.82197445238629	1.19322821036799	3.20132594093141
chr1	75763088	75763091	+	4.01584230749346	3.41098722619315	1.19322821036799	2.13421729395427
chr1	75763206	75763220	+	1.00396057687336	1.13699574206438	1.19322821036799	1.06710864697714
chr1	75763396	75763421	+	9.03564519186028	4.54798296825753	4.77291284147196	2.13421729395427
chr1	75787069	75787072	+	4.01584230749346	6.82197445238629	10.7390538933119	23.476390233497
chr1	75787874	75787896	+	10.0396057687336	2.27399148412876	29.8307052591997	20.2750642925656
chr1	75789542	75789554	+	8.03168461498692	6.82197445238629	7.15936926220794	7.46976052883995
chr1	75790110	75790124	+	22.087132691214	18.1919318730301	50.1155848354556	23.476390233497
chr1	75794602	75794771	+	29.1148567293276	38.657855230189	47.7291284147196	35.2145853502455
chr1	77089047	77089050	-	2.00792115374673	4.54798296825753	2.38645642073598	1.06710864697714
chr1	77089156	77089158	-	3.01188173062009	2.27399148412876	1.19322821036799	1.06710864697714
chr1	77091143	77091161	-	10.0396057687336	12.5069531627082	3.57968463110397	14.9395210576799
chr1	77091799	77091828	-	32.1267384599477	36.3838637460602	21.4781077866238	25.6106075274513
chr1	77091865	77091874	-	6.02376346124019	13.6439489047726	10.7390538933119	2.13421729395427
chr1	77091944	77092003	-	23.0910932680874	32.9728765198671	25.0577924177278	16.006629704657
chr1	77092023	77092070	-	6.02376346124019	14.780944646837	2.38645642073598	4.26843458790854
chr1	77092123	77092230	-	31.1227778830743	21.6029190992233	29.8307052591997	21.3421729395427
chr1	77092332	77092480	-	88.3485307648561	80.7266976865711	54.8884976769275	53.3554323488568
chr1	77564664	77564699	-	16.0633692299738	27.2878978095452	27.4442488384638	25.6106075274513
chr1	77564799	77564844	-	10.0396057687336	19.3289276150945	14.3187385244159	9.60397782279422
chr1	77564886	77564956	-	30.1188173062009	37.5208594881246	26.2510206280958	9.60397782279422
chr1	77564990	77565037	-	84.3326884573626	139.850476273919	51.3088130458235	65.0936274656053
chr1	77565112	77565164	-	12.0475269224804	9.09596593651506	3.57968463110397	8.53686917581709
chr1	77696026	77696072	-	1.00396057687336	5.68497871032191	7.15936926220794	4.26843458790854
chr1	77696233	77696240	-	1.00396057687336	1.13699574206438	1.19322821036799	3.20132594093141
chr1	77696492	77696516	-	3.01188173062009	7.95897019445067	2.38645642073598	2.13421729395427
chr1	77877627	77877650	+	65.2574374967687	67.0827487817985	7.15936926220794	20.2750642925656
chr1	77877792	77877809	+	10.0396057687336	21.6029190992233	4.77291284147196	6.40265188186281
chr1	77948489	77948514	-	19.0752509605939	9.09596593651506	10.7390538933119	4.26843458790854
chr1	77948533	77948542	-	10.0396057687336	6.82197445238629	7.15936926220794	5.33554323488568
chr1	77948572	77948601	-	54.2138711511617	72.7677274921204	31.0239334695677	21.3421729395427
chr1	77948654	77948779	-	63.249516343022	44.3428339405109	50.1155848354556	38.4159112911769
chr1	78016517	78016547	+	7.02772403811355	6.82197445238629	9.54582568294392	8.53686917581709
chr1	78016662	78016682	+	4.01584230749346	7.95897019445067	2.38645642073598	1.06710864697714
chr1	78016722	78016735	+	38.1505019211879	18.1919318730301	13.1255103140479	23.476390233497
chr1	78016788	78016899	+	40.1584230749346	37.5208594881246	19.0916513658878	29.8790421153598
chr1	78016943	78016951	+	6.02376346124019	6.82197445238629	7.15936926220794	2.13421729395427
chr1	78016981	78016998	+	11.043566345607	9.09596593651506	7.15936926220794	4.26843458790854
chr1	78017040	78017048	+	20.0792115374673	21.6029190992233	16.7051949451519	10.6710864697714
chr1	78017136	78017179	+	11.043566345607	9.09596593651506	5.96614105183995	4.26843458790854
chr1	78017345	78017364	+	3.01188173062009	3.41098722619315	2.38645642073598	3.20132594093141
chr1	78017731	78017754	+	5.01980288436682	2.27399148412876	5.96614105183995	5.33554323488568
chr1	78017861	78017874	+	7.02772403811355	9.09596593651506	4.77291284147196	3.20132594093141
chr1	78017901	78017920	+	28.1108961524542	42.0688424563821	47.7291284147196	13.8724124107028
chr1	84497500	84497509	+	1.00396057687336	3.41098722619315	2.38645642073598	6.40265188186281
chr1	84497589	84497628	+	13.0514874993537	12.5069531627082	13.1255103140479	13.8724124107028
chr1	84498343	84498361	-	38.1505019211879	45.4798296825753	199.269111131454	642.399405480236
chr1	84498425	84498482	-	6.02376346124019	17.0549361309657	47.7291284147196	11.7381951167485
chr1	84644644	84644680	-	6.02376346124019	10.2329616785794	29.8307052591997	22.4092815865198
chr1	84644704	84644742	-	5.01980288436682	15.9179403889013	28.6374770488317	23.476390233497
chr1	84644834	84644868	-	3.01188173062009	1.13699574206438	13.1255103140479	6.40265188186281
chr1	84645169	84645172	-	1.00396057687336	3.41098722619315	2.38645642073598	1.06710864697714
chr1	84646616	84646621	-	1.00396057687336	4.54798296825753	3.57968463110397	13.8724124107028
chr1	84646998	84646999	-	1.00396057687336	1.13699574206438	1.19322821036799	2.13421729395427
chr1	84647072	84647079	-	1.00396057687336	4.54798296825753	1.19322821036799	3.20132594093141
chr1	85252245	85252271	-	4.01584230749346	6.82197445238629	4.77291284147196	7.46976052883995
chr1	85252552	85252573	-	3.01188173062009	2.27399148412876	1.19322821036799	2.13421729395427
chr1	85267729	85267734	-	6.02376346124019	10.2329616785794	3.57968463110397	4.26843458790854
chr1	85583594	85583619	+	59.2336740355285	442.291343663045	4.77291284147196	1.06710864697714
chr1	85652830	85652831	-	1.00396057687336	2.27399148412876	1.19322821036799	1.06710864697714
chr1	85653058	85653070	-	3.01188173062009	11.3699574206438	3.57968463110397	5.33554323488568
chr1	85653963	85653965	-	1.00396057687336	2.27399148412876	2.38645642073598	1.06710864697714
chr1	86743239	86743255	+	5.01980288436682	7.95897019445067	4.77291284147196	8.53686917581709
chr1	86743494	86743514	+	8.03168461498692	5.68497871032191	7.15936926220794	4.26843458790854
chr1	86746929	86746952	+	3.01188173062009	1.13699574206438	1.19322821036799	1.06710864697714
chr1	86862571	86862585	-	3.01188173062009	4.54798296825753	11.9322821036799	4.26843458790854
chr1	86862616	86862618	-	3.01188173062009	1.13699574206438	2.38645642073598	7.46976052883995
chr1	86862748	86862787	-	30.1188173062009	53.438799877026	58.4681823080315	44.8185631730397
chr1	86862813	86862842	-	114.451505763564	180.782322988237	140.800928823423	139.791232754005
chr1	86862864	86862874	-	2.00792115374673	2.27399148412876	2.38645642073598	1.06710864697714
chr1	86862894	86862914	-	1.00396057687336	2.27399148412876	1.19322821036799	5.33554323488568
chr1	86863023	86863234	-	25.0990144218341	61.3977700714766	46.5359002043516	53.3554323488568
chr1	86863257	86863380	-	17.0673298068472	50.0278126508328	16.7051949451519	30.9461507623369
chr1	86863456	86863570	-	10.0396057687336	11.3699574206438	21.4781077866238	11.7381951167485
chr1	87105002	87105018	+	1.00396057687336	1.13699574206438	4.77291284147196	1.06710864697714
chr1	87105057	87105193	+	38.1505019211879	23.876910583352	39.3765309421437	32.0132594093141
chr1	87105375	87105417	+	4.01584230749346	2.27399148412876	5.96614105183995	3.20132594093141
chr1	87105500	87105554	+	14.0554480762271	12.5069531627082	26.2510206280958	13.8724124107028
chr1	87105850	87105917	+	16.0633692299738	14.780944646837	25.0577924177278	32.0132594093141
chr1	87105944	87105954	+	12.0475269224804	7.95897019445067	19.0916513658878	20.2750642925656
chr1	87106138	87106212	+	1.00396057687336	6.82197445238629	8.35259747257593	9.60397782279422
chr1	87106337	87106365	+	4.01584230749346	9.09596593651506	7.15936926220794	7.46976052883995
chr1	87106493	87106536	+	6.02376346124019	14.780944646837	22.6713359969918	23.476390233497
chr1	87107346	87107373	+	3.01188173062009	7.95897019445067	8.35259747257593	2.13421729395427
chr1	87107398	87107441	+	11.043566345607	12.5069531627082	15.5119667347839	20.2750642925656
chr1	87107849	87107868	+	4.01584230749346	2.27399148412876	1.19322821036799	2.13421729395427
chr1	87107910	87107932	+	1.00396057687336	2.27399148412876	3.57968463110397	3.20132594093141
chr1	87109070	87109079	+	1.00396057687336	2.27399148412876	5.96614105183995	5.33554323488568
chr1	87109168	87109191	+	20.0792115374673	12.5069531627082	32.2171616799357	26.6777161744284
chr1	87109861	87109899	+	1.00396057687336	3.41098722619315	3.57968463110397	3.20132594093141
chr1	87345049	87345091	+	30.1188173062009	131.891506079468	44.1494437836156	51.2212150549025
chr1	87345380	87345402	+	2.00792115374673	14.780944646837	5.96614105183995	6.40265188186281
chr1	88805910	88805911	+	4.01584230749346	7.95897019445067	3.57968463110397	1.06710864697714
chr1	88833471	88833487	+	4.01584230749346	2.27399148412876	3.57968463110397	1.06710864697714
chr1	88833520	88833535	+	5.01980288436682	2.27399148412876	8.35259747257593	1.06710864697714
chr1	88833783	88833807	+	1.00396057687336	2.27399148412876	3.57968463110397	1.06710864697714
chr1	88833950	88833977	+	46.1821865361748	80.7266976865711	21.4781077866238	17.0737383516342
chr1	88834000	88834055	+	13.0514874993537	25.0139063254164	19.0916513658878	2.13421729395427
chr1	88834080	88834105	+	14.0554480762271	18.1919318730301	9.54582568294392	9.60397782279422
chr1	88834137	88834187	+	19.0752509605939	15.9179403889013	11.9322821036799	8.53686917581709
chr1	88834221	88834254	+	8.03168461498692	10.2329616785794	3.57968463110397	1.06710864697714
chr1	88834735	88834825	+	15.0594086531005	10.2329616785794	17.8984231555198	8.53686917581709
chr1	88835351	88835353	+	1.00396057687336	2.27399148412876	2.38645642073598	1.06710864697714
chr1	88852983	88852999	-	4.01584230749346	7.95897019445067	13.1255103140479	9.60397782279422
chr1	88853090	88853113	-	9.03564519186028	14.780944646837	11.9322821036799	38.4159112911769
chr1	88853140	88853143	-	2.00792115374673	6.82197445238629	7.15936926220794	4.26843458790854
chr1	88936170	88936225	-	10.0396057687336	15.9179403889013	25.0577924177278	45.8856718200168
chr1	88980377	88980382	-	6.02376346124019	9.09596593651506	11.9322821036799	8.53686917581709
chr1	88981007	88981012	-	3.01188173062009	5.68497871032191	5.96614105183995	5.33554323488568
chr1	89596416	89596419	+	1.00396057687336	2.27399148412876	3.57968463110397	3.20132594093141
chr1	89719160	89719163	+	4.01584230749346	2.27399148412876	2.38645642073598	4.26843458790854
chr1	89843629	89843684	+	87.3445701879827	43.2058381984465	5.96614105183995	3.20132594093141
chr1	89933139	89933162	+	3.01188173062009	3.41098722619315	7.15936926220794	3.20132594093141
chr1	89933223	89933224	+	3.01188173062009	4.54798296825753	5.96614105183995	1.06710864697714
chr1	89935670	89935677	+	2.00792115374673	1.13699574206438	4.77291284147196	3.20132594093141
chr1	89935763	89935784	+	5.01980288436682	3.41098722619315	3.57968463110397	10.6710864697714
chr1	89935864	89935876	+	5.01980288436682	18.1919318730301	9.54582568294392	11.7381951167485
chr1	90005979	90005982	+	3.01188173062009	2.27399148412876	2.38645642073598	1.06710864697714
chr1	90027739	90027758	+	12.0475269224804	9.09596593651506	9.54582568294392	11.7381951167485
chr1	90028037	90028039	+	2.00792115374673	3.41098722619315	2.38645642073598	4.26843458790854
chr1	90028081	90028111	+	1.00396057687336	5.68497871032191	1.19322821036799	4.26843458790854
chr1	90031363	90031389	+	1.00396057687336	1.13699574206438	5.96614105183995	3.20132594093141
chr1	90031538	90031542	+	4.01584230749346	5.68497871032191	1.19322821036799	3.20132594093141
chr1	90032190	90032191	+	2.00792115374673	1.13699574206438	1.19322821036799	1.06710864697714
chr1	90032297	90032304	+	8.03168461498692	9.09596593651506	7.15936926220794	5.33554323488568
chr1	90033385	90033400	+	6.02376346124019	1.13699574206438	3.57968463110397	6.40265188186281
chr1	90915621	90915648	-	11.043566345607	13.6439489047726	10.7390538933119	8.53686917581709
chr1	90916685	90916688	-	4.01584230749346	11.3699574206438	3.57968463110397	9.60397782279422
chr1	90916762	90916813	-	3.01188173062009	7.95897019445067	5.96614105183995	7.46976052883995
chr1	91524466	91524470	+	5.01980288436682	5.68497871032191	2.38645642073598	1.06710864697714
chr1	91524601	91524609	+	5.01980288436682	2.27399148412876	3.57968463110397	3.20132594093141
chr1	91524733	91524742	+	1.00396057687336	1.13699574206438	2.38645642073598	3.20132594093141
chr1	91524766	91524774	+	4.01584230749346	1.13699574206438	10.7390538933119	9.60397782279422
chr1	91524844	91524865	+	3.01188173062009	3.41098722619315	4.77291284147196	6.40265188186281
chr1	91524950	91524969	+	7.02772403811355	18.1919318730301	19.0916513658878	17.0737383516342
chr1	91525026	91525035	+	5.01980288436682	6.82197445238629	8.35259747257593	7.46976052883995
chr1	91525105	91525139	+	4.01584230749346	7.95897019445067	11.9322821036799	18.1408469986113
chr1	91525194	91525261	+	33.130699036821	57.9867828452835	36.9900745214077	55.4896496428111
chr1	91525515	91525534	+	8.03168461498692	15.9179403889013	3.57968463110397	13.8724124107028
chr1	91525579	91525587	+	3.01188173062009	2.27399148412876	1.19322821036799	1.06710864697714
chr1	91680372	91680716	-	15.0594086531005	25.0139063254164	9.54582568294392	14.9395210576799
chr1	91680737	91681156	-	44.174265382428	31.8358807778027	21.4781077866238	32.0132594093141
chr1	91681212	91681318	-	8.03168461498692	3.41098722619315	4.77291284147196	4.26843458790854
chr1	91681478	91681598	-	4.01584230749346	3.41098722619315	9.54582568294392	2.13421729395427
chr1	91681624	91681721	-	2.00792115374673	1.13699574206438	2.38645642073598	6.40265188186281
chr1	91681797	91681897	-	7.02772403811355	13.6439489047726	5.96614105183995	6.40265188186281
chr1	91681919	91682262	-	31.1227778830743	29.5618892936739	19.0916513658878	56.5567582897882
chr1	91682391	91682406	-	19.0752509605939	12.5069531627082	8.35259747257593	9.60397782279422
chr1	91682439	91682525	-	12.0475269224804	4.54798296825753	14.3187385244159	4.26843458790854
chr1	91682557	91682998	-	140.554480762271	103.466612527859	177.79100334483	81.1002571702623
chr1	91683030	91683158	-	6.02376346124019	1.13699574206438	2.38645642073598	3.20132594093141
chr1	92509243	92509279	-	10.0396057687336	13.6439489047726	8.35259747257593	9.60397782279422
chr1	92509299	92509313	-	5.01980288436682	4.54798296825753	2.38645642073598	1.06710864697714
chr1	92509334	92509351	-	2.00792115374673	4.54798296825753	1.19322821036799	6.40265188186281
chr1	92837288	92837292	+	11.043566345607	3.41098722619315	25.0577924177278	29.8790421153598
chr1	92841843	92841901	+	259.021828833328	285.38593125816	288.761226909053	326.535245975004
chr1	93137091	93137101	+	3.01188173062009	4.54798296825753	9.54582568294392	5.33554323488568
chr1	93137648	93137699	+	7.02772403811355	15.9179403889013	35.7968463110397	24.5434988804741
chr1	93137740	93137863	+	22.087132691214	55.7127913611547	97.8447132501751	110.979299285622
chr1	93137967	93137991	+	3.01188173062009	6.82197445238629	8.35259747257593	3.20132594093141
chr1	93138006	93138079	+	8.03168461498692	7.95897019445067	62.0478669391355	37.3488026441998
chr1	93138447	93138449	+	2.00792115374673	4.54798296825753	2.38645642073598	4.26843458790854
chr1	93151878	93151942	-	15.0594086531005	11.3699574206438	9.54582568294392	5.33554323488568
chr1	93152109	93152245	-	14.0554480762271	14.780944646837	11.9322821036799	17.0737383516342
chr1	93152479	93152611	-	5.01980288436682	1.13699574206438	4.77291284147196	3.20132594093141
chr1	93152633	93152705	-	5.01980288436682	3.41098722619315	1.19322821036799	2.13421729395427
chr1	93152742	93152747	-	17.0673298068472	7.95897019445067	3.57968463110397	8.53686917581709
chr1	93154537	93154593	-	10.0396057687336	12.5069531627082	8.35259747257593	6.40265188186281
chr1	93154631	93154658	-	5.01980288436682	6.82197445238629	11.9322821036799	4.26843458790854
chr1	93154679	93154821	-	116.45942691731	138.713480531855	139.607700613055	129.120146284233
chr1	93361043	93361098	+	37.1465413443145	25.0139063254164	26.2510206280958	35.2145853502455
chr1	93361213	93361249	+	7.02772403811355	6.82197445238629	5.96614105183995	6.40265188186281
chr1	93362191	93362202	+	11.043566345607	7.95897019445067	3.57968463110397	12.8053037637256
chr1	93362311	93362331	+	8.03168461498692	13.6439489047726	3.57968463110397	9.60397782279422
chr1	93362509	93362512	+	1.00396057687336	3.41098722619315	5.96614105183995	1.06710864697714
chr1	93364032	93364038	+	6.02376346124019	5.68497871032191	1.19322821036799	1.06710864697714
chr1	93365152	93365153	+	2.00792115374673	2.27399148412876	4.77291284147196	2.13421729395427
chr1	93367907	93367922	+	5.01980288436682	10.2329616785794	5.96614105183995	5.33554323488568
chr1	93551972	93552000	+	8.03168461498692	15.9179403889013	8.35259747257593	1.06710864697714
chr1	93552207	93552245	+	2.00792115374673	4.54798296825753	2.38645642073598	1.06710864697714
chr1	93552476	93552531	+	18.0712903837206	18.1919318730301	11.9322821036799	4.26843458790854
chr1	93847889	93847892	+	13.0514874993537	5.68497871032191	2.38645642073598	3.20132594093141
chr1	93885467	93885469	-	2.00792115374673	9.09596593651506	2.38645642073598	5.33554323488568
chr1	93888978	93889000	-	13.0514874993537	3.41098722619315	2.38645642073598	5.33554323488568
chr1	94518109	94518129	+	8.03168461498692	21.6029190992233	1.19322821036799	4.26843458790854
chr1	94518320	94518330	+	7.02772403811355	17.0549361309657	4.77291284147196	6.40265188186281
chr1	94518463	94518486	+	7.02772403811355	6.82197445238629	3.57968463110397	3.20132594093141
chr1	94983012	94983017	-	1.00396057687336	3.41098722619315	2.38645642073598	6.40265188186281
chr1	95195301	95195308	+	3.01188173062009	1.13699574206438	2.38645642073598	7.46976052883995
chr1	95246934	95246954	+	10.0396057687336	12.5069531627082	11.9322821036799	14.9395210576799
chr1	95247075	95247099	+	6.02376346124019	6.82197445238629	5.96614105183995	5.33554323488568
chr1	95247127	95247131	+	4.01584230749346	4.54798296825753	5.96614105183995	2.13421729395427
chr1	95247185	95247190	+	2.00792115374673	1.13699574206438	4.77291284147196	6.40265188186281
chr1	96814763	96814765	+	1.00396057687336	4.54798296825753	2.38645642073598	1.06710864697714
chr1	99694288	99694292	+	2.00792115374673	6.82197445238629	1.19322821036799	2.13421729395427
chr1	100022510	100022512	+	2.00792115374673	5.68497871032191	1.19322821036799	1.06710864697714
chr1	100022691	100022708	+	1.00396057687336	1.13699574206438	4.77291284147196	2.13421729395427
chr1	100023049	100023065	+	3.01188173062009	5.68497871032191	2.38645642073598	1.06710864697714
chr1	100024456	100024459	+	1.00396057687336	2.27399148412876	2.38645642073598	6.40265188186281
chr1	100083115	100083172	+	16.0633692299738	23.876910583352	19.0916513658878	18.1408469986113
chr1	100083836	100083856	-	1.00396057687336	2.27399148412876	2.38645642073598	4.26843458790854
chr1	100084168	100084181	-	3.01188173062009	2.27399148412876	3.57968463110397	5.33554323488568
chr1	100150088	100150089	+	3.01188173062009	6.82197445238629	2.38645642073598	4.26843458790854
chr1	100291639	100291647	+	3.01188173062009	5.68497871032191	3.57968463110397	3.20132594093141
chr1	100291679	100291737	+	14.0554480762271	14.780944646837	22.6713359969918	20.2750642925656
chr1	100519583	100519589	+	2.00792115374673	1.13699574206438	4.77291284147196	7.46976052883995
chr1	100519922	100519927	+	2.00792115374673	2.27399148412876	8.35259747257593	30.9461507623369
chr1	100974967	100974989	+	43.1703048055547	38.657855230189	11.9322821036799	11.7381951167485
chr1	100975502	100975512	+	1.00396057687336	3.41098722619315	2.38645642073598	5.33554323488568
chr1	100975920	100975953	+	6.02376346124019	12.5069531627082	5.96614105183995	2.13421729395427
chr1	100981119	100981124	+	8.03168461498692	7.95897019445067	1.19322821036799	1.06710864697714
chr1	100981587	100981589	+	2.00792115374673	3.41098722619315	1.19322821036799	1.06710864697714
chr1	100990087	100990109	-	19.0752509605939	28.4248935516096	36.9900745214077	39.483019938154
chr1	100990149	100990156	-	9.03564519186028	7.95897019445067	5.96614105183995	14.9395210576799
chr1	101025837	101025906	+	104.41189999483	118.247557174696	176.597775134462	252.904749333581
chr1	107058706	107058726	+	2.00792115374673	10.2329616785794	1.19322821036799	1.06710864697714
chr1	107058814	107058845	+	17.0673298068472	9.09596593651506	2.38645642073598	4.26843458790854
chr1	108635160	108635198	+	7.02772403811355	10.2329616785794	2.38645642073598	1.06710864697714
chr1	108635347	108635365	+	5.01980288436682	1.13699574206438	1.19322821036799	1.06710864697714
chr1	108635428	108635488	+	18.0712903837206	12.5069531627082	2.38645642073598	6.40265188186281
chr1	108635509	108635552	+	38.1505019211879	53.438799877026	11.9322821036799	3.20132594093141
chr1	108635647	108635725	+	28.1108961524542	40.9318467143178	4.77291284147196	6.40265188186281
chr1	108635757	108635803	+	25.0990144218341	17.0549361309657	4.77291284147196	2.13421729395427
chr1	108635953	108636014	+	34.1346596136944	28.4248935516096	8.35259747257593	1.06710864697714
chr1	108636044	108636141	+	58.2297134586551	77.315710460378	13.1255103140479	5.33554323488568
chr1	108636299	108636312	+	14.0554480762271	9.09596593651506	2.38645642073598	1.06710864697714
chr1	108636426	108636477	+	37.1465413443145	46.6168254246397	3.57968463110397	7.46976052883995
chr1	108636566	108636570	+	3.01188173062009	3.41098722619315	2.38645642073598	9.60397782279422
chr1	108636658	108636691	+	51.2019894205416	51.1648083928972	9.54582568294392	6.40265188186281
chr1	108636741	108636774	+	23.0910932680874	21.6029190992233	2.38645642073598	1.06710864697714
chr1	108636810	108636829	+	11.043566345607	23.876910583352	1.19322821036799	2.13421729395427
chr1	108636852	108636879	+	19.0752509605939	18.1919318730301	9.54582568294392	5.33554323488568
chr1	108636937	108636973	+	20.0792115374673	7.95897019445067	2.38645642073598	3.20132594093141
chr1	108637039	108637096	+	58.2297134586551	73.9047232341848	11.9322821036799	10.6710864697714
chr1	108637278	108637355	+	20.0792115374673	29.5618892936739	3.57968463110397	1.06710864697714
chr1	108637377	108637481	+	31.1227778830743	55.7127913611547	10.7390538933119	4.26843458790854
chr1	108637594	108637670	+	22.087132691214	32.9728765198671	11.9322821036799	12.8053037637256
chr1	108637693	108637778	+	31.1227778830743	34.1098722619315	7.15936926220794	6.40265188186281
chr1	108637849	108637870	+	9.03564519186028	5.68497871032191	1.19322821036799	4.26843458790854
chr1	108638229	108638236	+	3.01188173062009	1.13699574206438	2.38645642073598	1.06710864697714
chr1	108638871	108638882	+	28.1108961524542	15.9179403889013	1.19322821036799	2.13421729395427
chr1	108638992	108639040	+	10.0396057687336	20.4659233571589	1.19322821036799	4.26843458790854
chr1	108639074	108639091	+	17.0673298068472	32.9728765198671	1.19322821036799	2.13421729395427
chr1	108639158	108639167	+	6.02376346124019	15.9179403889013	3.57968463110397	2.13421729395427
chr1	108639207	108639220	+	19.0752509605939	19.3289276150945	2.38645642073598	3.20132594093141
chr1	108639283	108639299	+	13.0514874993537	38.657855230189	1.19322821036799	3.20132594093141
chr1	108700153	108700165	+	1.00396057687336	2.27399148412876	4.77291284147196	6.40265188186281
chr1	108700552	108700558	+	2.00792115374673	1.13699574206438	2.38645642073598	1.06710864697714
chr1	108700868	108700892	+	17.0673298068472	34.1098722619315	8.35259747257593	16.006629704657
chr1	108701154	108701192	+	5.01980288436682	5.68497871032191	2.38645642073598	1.06710864697714
chr1	108808871	108808899	+	80.3168461498692	78.4527062024424	34.6036181006717	11.7381951167485
chr1	108808929	108808946	+	6.02376346124019	7.95897019445067	14.3187385244159	2.13421729395427
chr1	108808971	108808988	+	3.01188173062009	10.2329616785794	2.38645642073598	1.06710864697714
chr1	108809005	108809032	+	8.03168461498692	9.09596593651506	9.54582568294392	2.13421729395427
chr1	108809109	108809152	+	5.01980288436682	3.41098722619315	3.57968463110397	11.7381951167485
chr1	108809219	108809239	+	1.00396057687336	1.13699574206438	1.19322821036799	1.06710864697714
chr1	108809475	108809499	+	4.01584230749346	4.54798296825753	1.19322821036799	2.13421729395427
chr1	108930169	108930170	+	15.0594086531005	14.780944646837	1.19322821036799	4.26843458790854
chr1	108930318	108930327	+	1.00396057687336	1.13699574206438	2.38645642073598	3.20132594093141
chr1	108931270	108931311	-	10.0396057687336	38.657855230189	22.6713359969918	14.9395210576799
chr1	108931372	108931436	-	10.0396057687336	15.9179403889013	22.6713359969918	12.8053037637256
chr1	108931656	108931664	-	3.01188173062009	3.41098722619315	9.54582568294392	25.6106075274513
chr1	108932354	108932405	-	7.02772403811355	9.09596593651506	10.7390538933119	11.7381951167485
chr1	108932488	108932489	-	4.01584230749346	10.2329616785794	4.77291284147196	4.26843458790854
chr1	108970800	108970804	-	1.00396057687336	1.13699574206438	3.57968463110397	2.13421729395427
chr1	109094536	109094579	+	3.01188173062009	2.27399148412876	2.38645642073598	1.06710864697714
chr1	109094751	109094773	+	4.01584230749346	6.82197445238629	3.57968463110397	3.20132594093141
chr1	109094943	109094977	+	3.01188173062009	10.2329616785794	2.38645642073598	7.46976052883995
chr1	109096753	109096782	+	4.01584230749346	7.95897019445067	5.96614105183995	16.006629704657
chr1	109096831	109096849	+	5.01980288436682	7.95897019445067	11.9322821036799	19.2079556455884
chr1	109100188	109100239	+	29.1148567293276	31.8358807778027	29.8307052591997	28.8119334683827
chr1	109237729	109237895	+	22.087132691214	51.1648083928972	140.800928823423	119.516168461439
chr1	109238059	109238128	+	20.0792115374673	51.1648083928972	27.4442488384638	38.4159112911769
chr1	109274281	109274318	+	5.01980288436682	3.41098722619315	4.77291284147196	5.33554323488568
chr1	109274361	109274364	+	1.00396057687336	2.27399148412876	3.57968463110397	10.6710864697714
chr1	109274732	109274736	+	2.00792115374673	3.41098722619315	2.38645642073598	10.6710864697714
chr1	109274757	109274759	+	4.01584230749346	1.13699574206438	3.57968463110397	5.33554323488568
chr1	109279601	109279633	-	22.087132691214	25.0139063254164	14.3187385244159	6.40265188186281
chr1	109279675	109279695	-	7.02772403811355	4.54798296825753	7.15936926220794	3.20132594093141
chr1	109279741	109279745	-	4.01584230749346	9.09596593651506	5.96614105183995	4.26843458790854
chr1	109279922	109279933	-	3.01188173062009	3.41098722619315	4.77291284147196	3.20132594093141
chr1	109279981	109280013	-	2.00792115374673	1.13699574206438	5.96614105183995	6.40265188186281
chr1	109312536	109312594	-	6.02376346124019	2.27399148412876	8.35259747257593	28.8119334683827
chr1	109312725	109312761	-	4.01584230749346	1.13699574206438	4.77291284147196	2.13421729395427
chr1	109313105	109313123	-	7.02772403811355	1.13699574206438	10.7390538933119	17.0737383516342
chr1	109313132	109313345	-	14.0554480762271	13.6439489047726	32.2171616799357	40.5501285851312
chr1	109313444	109313463	-	2.00792115374673	1.13699574206438	8.35259747257593	16.006629704657
chr1	109313483	109313610	-	91.3604124954762	111.425582722309	184.950372607038	260.374509862421
chr1	109313723	109313927	-	58.2297134586551	48.8908169087684	146.767069875263	215.555946689381
chr1	109313979	109314077	-	2.00792115374673	1.13699574206438	5.96614105183995	4.26843458790854
chr1	109401872	109402092	-	390.540664403739	388.852543786019	355.582006689661	404.434177204334
chr1	109592212	109592249	+	5.01980288436682	12.5069531627082	32.2171616799357	12.8053037637256
chr1	109592351	109592562	+	55.217831728035	38.657855230189	77.5598336739193	91.7713436400337
chr1	109592584	109592637	+	26.1029749987075	23.876910583352	42.9562155732476	29.8790421153598
chr1	109592654	109592714	+	18.0712903837206	15.9179403889013	33.4103898903037	35.2145853502455
chr1	109592777	109592899	+	47.1861471130481	46.6168254246397	85.9124311464952	32.0132594093141
chr1	109592957	109592997	+	9.03564519186028	9.09596593651506	23.8645642073598	12.8053037637256
chr1	109593027	109593038	+	16.0633692299738	9.09596593651506	3.57968463110397	6.40265188186281
chr1	109593117	109593120	+	13.0514874993537	2.27399148412876	2.38645642073598	8.53686917581709
chr1	109593212	109593249	+	5.01980288436682	5.68497871032191	3.57968463110397	11.7381951167485
chr1	109593475	109593487	+	10.0396057687336	17.0549361309657	14.3187385244159	18.1408469986113
chr1	109594104	109594106	+	5.01980288436682	3.41098722619315	3.57968463110397	4.26843458790854
chr1	109594172	109594177	+	2.00792115374673	2.27399148412876	1.19322821036799	5.33554323488568
chr1	109594252	109594256	+	1.00396057687336	3.41098722619315	8.35259747257593	1.06710864697714
chr1	109597431	109597451	+	8.03168461498692	10.2329616785794	13.1255103140479	14.9395210576799
chr1	109597894	109597907	+	2.00792115374673	2.27399148412876	8.35259747257593	11.7381951167485
chr1	109631220	109631255	+	1.00396057687336	3.41098722619315	5.96614105183995	2.13421729395427
chr1	109631874	109632028	+	7.02772403811355	10.2329616785794	9.54582568294392	20.2750642925656
chr1	109737008	109737026	-	56.2217923049084	45.4798296825753	5.96614105183995	1.06710864697714
chr1	110021671	110021784	+	126.499032686044	102.329616785794	63.2410951495034	100.308212815851
chr1	110021829	110021885	+	95.3762548029696	70.4937360079917	34.6036181006717	50.1541064079254
chr1	110021905	110021964	+	169.669337491599	220.57717396049	121.709277457535	118.449059814462
chr1	110021998	110022028	+	26.1029749987075	14.780944646837	9.54582568294392	8.53686917581709
chr1	110022064	110022065	+	1.00396057687336	1.13699574206438	1.19322821036799	1.06710864697714
chr1	110022100	110022293	+	207.819839412786	198.974254861267	446.267350677628	167.53605757541
chr1	110022389	110022452	+	27.1069355755808	14.780944646837	22.6713359969918	17.0737383516342
chr1	110022477	110022505	+	4.01584230749346	9.09596593651506	4.77291284147196	3.20132594093141
chr1	110022561	110022625	+	15.0594086531005	6.82197445238629	13.1255103140479	11.7381951167485
chr1	110022651	110022658	+	2.00792115374673	2.27399148412876	11.9322821036799	4.26843458790854
chr1	110022698	110022707	+	3.01188173062009	4.54798296825753	4.77291284147196	5.33554323488568
chr1	110022734	110022783	+	45.1782259593014	29.5618892936739	41.7629873628796	49.0869977609482
chr1	110022806	110022833	+	3.01188173062009	3.41098722619315	5.96614105183995	6.40265188186281
chr1	110022877	110022923	+	5.01980288436682	9.09596593651506	17.8984231555198	13.8724124107028
chr1	110022966	110022995	+	13.0514874993537	17.0549361309657	21.4781077866238	52.2883237018796
chr1	110023025	110023083	+	7.02772403811355	14.780944646837	17.8984231555198	12.8053037637256
chr1	110023130	110023150	+	9.03564519186028	13.6439489047726	11.9322821036799	12.8053037637256
chr1	110023174	110023189	+	3.01188173062009	4.54798296825753	11.9322821036799	10.6710864697714
chr1	110023215	110023217	+	4.01584230749346	5.68497871032191	7.15936926220794	4.26843458790854
chr1	110023240	110023263	+	19.0752509605939	26.1509020674808	26.2510206280958	20.2750642925656
chr1	110023323	110023437	+	21.0831721143407	23.876910583352	26.2510206280958	41.6172372321083
chr1	110023465	110023473	+	4.01584230749346	3.41098722619315	1.19322821036799	2.13421729395427
chr1	110023526	110023550	+	5.01980288436682	3.41098722619315	2.38645642073598	6.40265188186281
chr1	110023616	110023643	+	39.1544624980612	80.7266976865711	27.4442488384638	91.7713436400337
chr1	110023680	110023722	+	12.0475269224804	15.9179403889013	8.35259747257593	11.7381951167485
chr1	110054375	110054383	+	1.00396057687336	9.09596593651506	1.19322821036799	3.20132594093141
chr1	110054536	110054543	+	2.00792115374673	4.54798296825753	1.19322821036799	3.20132594093141
chr1	110059257	110059258	+	1.00396057687336	4.54798296825753	9.54582568294392	10.6710864697714
chr1	110060520	110060521	+	33.130699036821	13.6439489047726	23.8645642073598	53.3554323488568
chr1	110342333	110342378	+	8.03168461498692	21.6029190992233	17.8984231555198	14.9395210576799
chr1	110342481	110342544	+	14.0554480762271	13.6439489047726	10.7390538933119	16.006629704657
chr1	110345538	110345650	+	14.0554480762271	13.6439489047726	26.2510206280958	29.8790421153598
chr1	110370769	110370772	+	10.0396057687336	5.68497871032191	9.54582568294392	2.13421729395427
chr1	110371286	110371310	+	3.01188173062009	6.82197445238629	9.54582568294392	3.20132594093141
chr1	110371872	110371890	+	9.03564519186028	12.5069531627082	41.7629873628796	21.3421729395427
chr1	110372102	110372105	+	1.00396057687336	2.27399148412876	1.19322821036799	3.20132594093141
chr1	110372850	110372858	+	4.01584230749346	1.13699574206438	1.19322821036799	2.13421729395427
chr1	110372949	110372965	+	5.01980288436682	6.82197445238629	4.77291284147196	6.40265188186281
chr1	110401279	110401363	-	63.249516343022	103.466612527859	54.8884976769275	74.6976052883995
chr1	110401383	110401438	-	7.02772403811355	14.780944646837	31.0239334695677	16.006629704657
chr1	110401459	110401551	-	24.0950538449607	31.8358807778027	40.5697591525116	29.8790421153598
chr1	110407782	110407847	+	36.1425807674411	47.753821166704	33.4103898903037	24.5434988804741
chr1	110947220	110947257	-	4.01584230749346	9.09596593651506	5.96614105183995	5.33554323488568
chr1	110947343	110947364	-	2.00792115374673	1.13699574206438	2.38645642073598	10.6710864697714
chr1	110947572	110947575	-	2.00792115374673	1.13699574206438	1.19322821036799	3.20132594093141
chr1	110947756	110947888	-	12.0475269224804	2.27399148412876	16.7051949451519	27.7448248214055
chr1	110963301	110963359	+	14.0554480762271	11.3699574206438	2.38645642073598	2.13421729395427
chr1	111117438	111117457	-	3.01188173062009	11.3699574206438	9.54582568294392	5.33554323488568
chr1	111117479	111117481	-	5.01980288436682	11.3699574206438	8.35259747257593	4.26843458790854
chr1	111117930	111117985	-	9.03564519186028	12.5069531627082	11.9322821036799	7.46976052883995
chr1	111118010	111118022	-	1.00396057687336	1.13699574206438	3.57968463110397	1.06710864697714
chr1	111118096	111118118	-	7.02772403811355	18.1919318730301	14.3187385244159	21.3421729395427
chr1	111183461	111183555	+	3.01188173062009	2.27399148412876	8.35259747257593	3.20132594093141
chr1	111184377	111184380	+	1.00396057687336	3.41098722619315	1.19322821036799	3.20132594093141
chr1	111184777	111184781	+	2.00792115374673	5.68497871032191	1.19322821036799	5.33554323488568
chr1	111184896	111184938	+	5.01980288436682	10.2329616785794	5.96614105183995	7.46976052883995
[truncated: 30,066 more rows]
